# Supplementary material for: A multivariate cell-based liquid biopsy for lung nodule risk stratification: Analytical validation and early clinical evaluation
Source: J Liq Biopsy. 2025 Jul 26;9:100313. doi: 10.1016/j.jlb.2025.100313 (PMC12359244; doi:10.1016/j.jlb.2025.100313)
Supplement: Multimedia component 3 [file mmc3.xlsx]

## Sheet: 2A NS development geneset
Datafile 2A. 77-gene NanoString development gene set (C2559)
Columns 5-6: Data for NanoString probe design (DNA sequence and position)
Column 7: Source of genes in the gene set: DEG Exp B0, Top 74 genes of experimental batch 0 sorted by FDR (except H1NL and KRTAP2.3 were excluded for technical reasons); Technical control, 12 genes for technical troubleshooting (not candidate DEGs); Housekeeping, 7 NanaoString housekeeping controls; DEG subset; 3 exploratory genes without batch 0 differenital expression.
Column 8: Genes that were features in the pilot model are annotated with M25
Column 9: DMOG-responsive genes with significance are as defined in the Materials section. Up and down annotations refer to direction of DMOG versus PBS differential expression. Those not labelled with significant (sig) have a high magnitude of DE that did not meet the threshold of significance defined in Materials section.
See Data dictionary for other column descriptions
Reference files (for authors): LCII.011.CellABsignatureValidation.EW.docx, CellAB_hbe_C2559-Summary.xlsx)
1	2	3	4	5	6	7	8	9
Gene name	Accession	ensembl_gene_id	entrezgene_id	NS Position of probe	NS Target Sequence	Gene Source	M25 gene	DMOG responsive
CLIC4	NM_013943.2	ENSG00000169504	25932	1703-1802	TCTGACACCATGTAGAAGCTAAAAGTTTAGAGGGAGTGAGGGTTTTCTCAAGACCTTCCTCAAGCATTTTATCTTTAGAAGAGAAACTGATGGGCACCTG	DEG Exp B0	M25	up sig
MACC1	NM_182762.3	ENSG00000183742	346389	773-872	AGAGTATACATAACTCTGACCAGATCCTACTACACGACTTAGAGTGGCTTAAAAATGATCGGGAGGCTTATAAAATGGCTTGGTTAAGTCAACGCCAGCT	DEG Exp B0	M25	up sig
MT1E	NM_175617.3	ENSG00000169715	4493	33-132	GGTGCAGGCGCGGAGCTGGGCCTCTGCGCCCGGCCCGACCTCCGTCTATAAATAGAGCAGCCAGTTGCAGGGCTCCATTCTGCTTTCCAACTGCCTGACT	DEG Exp B0	M25
ITSN2	NM_006277.2	ENSG00000198399	50618	3581-3680	CTGCCAGTCATGTTAAACTTTTGGGTCCAAGTAGTGAAAGAGCCACACCTGCCTTTCATCCTGTATGTCAGGTGATTGCTATGTATGACTATGCAGCAAA	DEG Exp B0	M25	up
AKAP12	NM_005100.3	ENSG00000131016	9590	641-740	TCACAGATGATGGGCAGGAGGAGACACCCGAAATAATCGAACAGATTCCTTCTTCAGAAAGCAATTTAGAAGAGCTAACACAACCCACTGAGTCCCAGGC	DEG Exp B0	M25	up
EFNB2	NM_004093.2	ENSG00000125266	1948	621-720	TTGTAAAACCAAATCCAGGTTCTAGCACAGACGGCAACAGCGCCGGACATTCGGGGAACAACATCCTCGGTTCCGAAGTGGCCTTATTTGCAGGGATTGC	DEG Exp B0	M25	up
P4HA1	NM_000917.3	ENSG00000122884	5033	811-910	CCTAAGGCAACTGGATGAAGGCGAGATTTCTACCATAGATAAAGTCTCTGTTCTAGATTATTTGAGCTATGCGGTATATCAGCAGGGAGACCTGGATAAG	DEG Exp B0	M25	up sig
PDK1	NM_002610.3	ENSG00000152256	5163	1171-1270	TGGATTGCCCATATCACGTCTTTACGCACAATACTTCCAAGGAGACCTGAAGCTGTATTCCCTAGAGGGTTACGGGACAGATGCAGTTATCTACATTAAG	DEG Exp B0	M25	up sig
STC1	NM_003155.2	ENSG00000159167	6781	2266-2365	GATGATGGGGTGGGAGACTTTCCATTAAATCAATCAGGAATGAGTCAATCAGCCTTTAGGTCTTTAGTCCGGGGGACTTGGGGCTGAGAGAGTATAAATA	DEG Exp B0	M25	up sig
IGFL1	NM_198541.1	ENSG00000188293	374918	307-406	GCGACTCAGCCCGGACCTCGGATGACAGGCTTTGTCGCAGTGTCAGCTAATGGAACATCAGGGGAACGATGACTCCTGGATTCTCCTTCCTGGGTGGGCC	DEG Exp B0	M25	up sig
B4GALT4	NM_003778.3	ENSG00000121578	8702	626-725	GAAGAAGGTAGAACTTGACAACTGCCCTTCTGTGTCTCCTTACCTCAGAGGCCAGAGCAAGCTCATTTTCAAACCAGATCTCACTTTGGAAGAGGTACAG	DEG Exp B0	M25	up
SERPINB5	NM_002639.4	ENSG00000206075	5268	1015-1114	AGGGCTGAAACATATCTTCAGTGAAGACACATCTGATTTCTCTGGAATGTCAGAGACCAAGGGAGTGGCCCTATCAAATGTTATCCACAAAGTGTGCTTA	DEG Exp B0	M25	down
KLF7	NM_001270942.1	ENSG00000118263	8609	528-627	TCTTGCTCTCTCGGGACAAGTTGCTATCTGAGACCTGCCTCAGCCTCCAGCCGGCCAGCTCTTCTCTAGACAGCTACACAGCCGTCAACCAGGCCCAGCT	DEG Exp B0	M25	up
DYSF	NM_003494.3	ENSG00000135636	8291	1186-1285	GTTTGACTCTCCTGGGGAGCTGTTTGATGAGCCCATCTTTATCACGGTGGTAGACTCTCGTTCTCTCAGGACAGATGCTCTCCTCGGGGAGTTCCGGATG	DEG Exp B0	M25	down
IRF6	NM_006147.2	ENSG00000117595	3664	1431-1530	ATCTTGGTTCAGGTCATTCCAGTAGTGGCTCGGATGATCTACGAGATGTTTTCTGGTGATTTCACACGATCCTTTGATAGTGGCAGTGTCCGCCTGCAGA	DEG Exp B0	M25	up
TPM4	NM_003290.2	ENSG00000167460	7171	695-794	CTAAAATGTGGTGACCTGGAAGAAGAACTCAAGAATGTTACTAACAATCTGAAATCTCTGGAGGCTGCATCTGAAAAGTATTCTGAAAAGGAGGACAAAT	DEG Exp B0	M25
F3	NM_001993.3	ENSG00000117525	2152	1031-1130	GAGCTGGAAGGAGAACTCCCCACTGAATGTTTCATAAAGGAAGCACTGTTGGAGCTACTGCAAATGCTATATTGCACTGTGACCGAGAACTTTTAAGAGG	DEG Exp B0	M25	up
SESTD1	NM_178123.4	ENSG00000187231	91404	1821-1920	GTTGCTACAGGCCACAGTTGTGTTATGCCAATCTTTGCGCTGCACTTCTCGGTCATCTGGGGATACACTTCCTCGACTGAACAGAGTATGGAAACAATTT	DEG Exp B0	M25	up sig
BMP6	NM_001718.2	ENSG00000153162	654	1046-1145	CCTGTTTTTGTTGGACACCCGTGTAGTATGGGCCTCAGAAGAAGGCTGGCTGGAATTTGACATCACGGCCACTAGCAATCTGTGGGTTGTGACTCCACAG	DEG Exp B0	M25	up sig
C1orf74	NM_152485.2	ENSG00000162757	148304	1385-1484	CCTTGTAAATATACCTGCTCTATGTGGGTGCTGCATGCTAGGAAAGTAGGGCTGGGGGCTTTTCTGCATGTTTATATGCCTCCAACTGAATTTGAGGAGA	DEG Exp B0	M25
ERO1A	NM_014584.1	ENSG00000197930	30001	613-712	AGAATGTGAACAAGCTGAACGACTTGGAGCAGTGGATGAATCTCTGAGTGAGGAAACACAGAAGGCTGTTCTTCAGTGGACCAAGCATGATGATTCTTCA	DEG Exp B0	M25	up sig
DUS1L	NM_022156.4	ENSG00000169718	64118	1661-1760	CCAGGACTGCTGCTGGAGCCTGGACACGTCCTACTTAAGAAAATGCCTTTTACTCAGGGAATCTCCTGCTACTTAATGTGGAAAGACACGCCCATGTCCC	DEG Exp B0	M25	down sig
ERRFI1	NM_018948.3	ENSG00000116285	54206	231-330	TGTCCCAGAATAAGGCACAATGTCAATAGCAGGAGTTGCTGCTCAGGAGATCAGAGTCCCATTAAAAACTGGATTTCTACATAATGGCCGAGCCATGGGG	DEG Exp B0	M25	up
PLOD2	NM_182943.2	ENSG00000152952	5352	2591-2690	AAACATTGCACTTAATAACGTGGGAGAAGACTTTCAGGGAGGTGGTTGCAAATTTCTAAGGTACAATTGCTCTATTGAGTCACCACGAAAAGGCTGGAGC	DEG Exp B0	M25	up
DKK1	NM_012242.2	ENSG00000107984	22943	76-175	CGGCACGGTTTCGTGGGGACCCAGGCTTGCAAAGTGACGGTCATTTTCTCTTTCTTTCTCCCTCTTGAGTCCTTCTGAGATGATGGCTCTGGGCGCAGCG	DEG Exp B0	M25	down
NID2	NM_007361.3	ENSG00000087303	22795	1996-2095	GGCCTGTTTGGCTGGCTCTTTGCTTTAGAAAAACCTGGCTCTGAGAACGGCTTCAGCCTCGCAGGTGCTGCCTTTACCCATGACATGGAAGTTACATTCT	DEG Exp B0		down
KDM6A	NM_021140.2	ENSG00000147050	7403	2591-2690	ACAGCACTGCCAGTGTCGAGGGACTTCCTAATCATGTCCATCAGATGACGGCAGATGCTGTTTGCAGTCCTAGCCATGGAGATTCTAAGTCACCAGGTTT	DEG Exp B0		up sig
EDN1	NM_001168319.1	ENSG00000078401	1906	614-713	GAGAATTTACTTCCCACAAAGGCAACAGACCGTGAAAATAGATGCCAATGTGCTAGCCAAAAAGACAAGAAGTGCTGGAATTTTTGCCAAGCAGGAAAAG	DEG Exp B0		up
TNFRSF10D	NM_003840.3	ENSG00000173530	8793	2381-2480	GTATCTTTGGGAAGCCATGTGTCTGGTTTGTCGTGCTGGGACAGTCATGGGACTGCATCTTCCGACTTGTCCACAGCAGATGAGGACAGTGAGAATTAAG	DEG Exp B0
OSMR	NM_003999.2	ENSG00000145623	9180	711-810	CCCTTTGGAATGTGCCACACACTTTGTAAGAATAAAGAGTTTGGTGGACGATGCCAAGTTCCCTGAGCCAAATTTCTGGAGCAACTGGAGTTCCTGGGAG	DEG Exp B0		up sig
TFRC	NM_003234.1	ENSG00000072274	7037	1221-1320	CAGTTTCCACCATCTCGGTCATCAGGATTGCCTAATATACCTGTCCAGACAATCTCCAGAGCTGCTGCAGAAAAGCTGTTTGGGAATATGGAAGGAGACT	DEG Exp B0
RASSF3	NM_178169.3	ENSG00000153179	283349	611-710	CACTCTACCTGCGTTTGGTAGCAGGGCCCAGAACAGACACACTTAGTTTTGTTCTTCGTGAACATGAAATTGGAGAGTGGGAAGCCTTCAGCCTTCCAGA	DEG Exp B0		up
MARCKS	NM_002356.5	ENSG00000277443	4082	248-347	CCACCACCCCCACCCCCCTCCCTCCGGTGTGTGTGCCGCTGCCGCTGTTGCCGCCGCCGCTGCTGCTGCTCGCCCCGTCGTTACACCAACCCGAGGCTCT	DEG Exp B0		up
EMP1	NM_001423.1	ENSG00000134531	2012	2001-2100	AGCAAAAACTCTTGTGGTACCTAGTCAGATGGTAGACGAGCTGTCTGCTGCCGCAGGAGCACCTCTATACAGGACTTAGAAGTAGTATGTTATTCCTGGT	DEG Exp B0		down
GAS2L1	NM_006478.4	ENSG00000185340	10634	861-960	TGCACCTGCCCTGACCAGTTTCCCATGATCAAGGTCTCAGAGGGGAAGTACCGTGTGGGGGACTCGAGCCTGCTCATCTTTGTGCGGGTGCTGAGGAGCC	DEG Exp B0		down
CDCP1	NM_022842.3	ENSG00000163814	64866	471-570	GCCCTCGACATCGTTGTTGCCTACCCTCAACAGAACTTTCATCTGGGATGTCAAAGCTCATAAGAGCATCGGTTTAGAGCTGCAGTTTTCCATCCCTCGC	DEG Exp B0		up
DNAJC3	NM_006260.4	ENSG00000102580	5611	951-1050	CATCAGAGATGGCAGATACACAGATGCTACCAGCAAATATGAATCTGTCATGAAAACAGAGCCAAGCATTGCTGAATATACAGTTCGTTCAAAGGAGAGG	DEG Exp B0
SOX4	NM_003107.2	ENSG00000124766	6659	3041-3140	GTTCACGGTCAAACTGAAATGGATTTGCACGTTGGGGAGCTGGCGGCGGCGGCTGCTGGGCCTCCGCCTTCTTTTCTACGTGAAATCAGTGAGGTGAGAC	DEG Exp B0		up
GOLM1	NM_016548.3	ENSG00000135052	51280	509-608	CGAAAAGGCGGTTTTGGTGAATAACATCACCACAGGTGAGAGGCTCATCCGAGTGCTGCAAGACCAGTTAAAGACCCTGCAGAGGAATTACGGCAGGCTG	DEG Exp B0		up
SERINC5	NM_001174071.2	ENSG00000164300	256987	527-626	CACAATGGCTTTTGGTTCTTTAAACTTCTGCTGTTGGGGGCCATGTGCTCAGGAGCTTTCTTCATTCCAGATCAGGACACCTTTCTGAACGCCTGGCGCT	DEG Exp B0
LDHA	NM_001165414.1	ENSG00000134333	3939	1691-1790	AACTTCCTGGCTCCTTCACTGAACATGCCTAGTCCAACATTTTTTCCCAGTGAGTCACATCCTGGGATCCAGTGTATAAATCCAATATCATGTCTTGTGC	DEG Exp B0		up sig
SPOCD1	NM_144569.4	ENSG00000134668	90853	2203-2302	GGGCCTGAATATCATTGAGCAGCAACAGAAGGAGCCGTGCAGACTTCCAGCCTCCAAAATGACCCACAAGGGCGAAGTGGAGATTCAGCGGGACATGGAC	DEG Exp B0		up
PSTPIP2	NM_024430.3	ENSG00000152229	9050	886-985	GACATTGAATACTTTGTGAATCAACGCAAAACTGGACAGATTCCACCAGCACCCATCATGTATGAGAATTTCTACTCCTCCCAGAAGAATGCAGTCCCAG	DEG Exp B0		up
PARD6B	NM_032521.2	ENSG00000124171	84612	771-870	CTCCAGTGTCAGGGTAACACCACATGGCTTAGAAAAGGTTCCAGGGATCTTTATATCCAGGCTTGTCCCAGGAGGTCTGGCTCAAAGTACAGGACTATTA	DEG Exp B0		up
PPP1R3B	NM_024607.2	ENSG00000173281	79660	4146-4245	CTTCTGTTTACCACTTGCTCCTCTGCTACCCTCCTGCCGCAAACAGTCTTCTTCCTTTTGGCCCAGTTCTGTCCCGTGAAATTCTCAGAAGGCCTCGGGA	DEG Exp B0		up
HK2	NM_000189.4	ENSG00000159399	3099	6881-6980	TCAGAATCAGGTTGACAGTCCCTTGCTGACATGGCTTTGCTTTGTGTAAATACAGTGGATCTCAATCTTCGGGGTGTGATGAATAGCGAATCATCTCAAA	DEG Exp B0		up sig
TMEM45A	NM_018004.1	ENSG00000181458	55076	721-820	TATCTTCTACAACCACACTCATGGCCGGGAAATGCTGGACATCTTTGTGCACCAGCTGCTGGTTTTGGTCGTCTTTCTGACAGGCCTCGTTGCCTTCCTA	DEG Exp B0		up
BTG1	NM_001731.2	ENSG00000133639	694	776-875	CAACGTGCAAATGGTAGACAGCCGAATCAGCTGTAAGGAGGAACTTCTCTTGGGCAGAACGAGCCCTTCCAAAAACTACAATATGATGACTGTATCAGGT	DEG Exp B0		up
PANX1	NM_015368.3	ENSG00000110218	24145	2201-2300	TGGCCCACACTCGAGCTCTCTTTACATTGTTAGTTGTCAACCTTGGCTGATGGAAATCCCGTAACCACTATTTGTTGCACTGTGCCTTGAAGGGCAGCAG	DEG Exp B0		up
MYO5B	NM_001080467.2	ENSG00000167306	4645	9261-9360	TATAACATTTTGCCACCAACTGACATTTAGATGAAGGACTGCCTCTCTGAAAGAGTTCAGATCATATTCAGGGGTGAATCCAACACCATGGAAGAAAGAC	DEG Exp B0		up sig
ANKRD33B	NM_001164440.1	ENSG00000164236	651746	6111-6210	CTGGTGGCAGAAATGGCTTTGGGGTAGGTGTGAAGTTGCTTCAGTCCCTCTGAGTTGCCTCTTCTGGATGGAACGTGTGTATCAACAACAATGAAATGCA	DEG Exp B0		up
SNX9	NM_016224.3	ENSG00000130340	51429	901-1000	GGGTTTATCCTACCTCTACTTTTGACTGTGTGGTAGCAGATCCCAGGAAAGGCTCCAAAATGTATGGTCTAAAGAGCTACATCGAATATCAGCTAACACC	DEG Exp B0		up sig
CALD1	NM_004342.6	ENSG00000122786	800	3863-3962	GAAGTCAAACCCTCATGACAAAGTAGGCACAAGTCTACAATAAGCTAAATCAGAATTTACAAATACAAGTGTCCCAGGTAGCATTGACTCCCGTCATTGG	DEG Exp B0		up sig (not coherent)
MORF4L2	NM_001142421.1	ENSG00000123562	9643	811-910	GGCAGAAGCAGCTGTTTCAACTCCCTGCCAAGAAAAATGTAGATGCAATTCTGGAGGAGTATGCAAATTGCAAGAAATCGCAGGGAAATGTTGATAATAA	DEG Exp B0		#N/A
TRIM58	NM_015431.3	ENSG00000162722	25893	2586-2685	CTCCATCTCAAAAAAGAAAAAAGACCTCAAACAACACTTCTCTCTCTCTTTTAGCTGCTTGTTATGGTTCCTATACATGGAACAATTATACTGGCCTCAC	DEG Exp B0		up
GDNF	NM_000514.2	ENSG00000168621	2668	581-680	CACTGACTTGGGTCTGGGCTATGAAACCAAGGAGGAACTGATTTTTAGGTACTGCAGCGGCTCTTGCGATGCAGCTGAGACAACGTACGACAAAATATTG	DEG Exp B0		up
BCAT1	NM_001178091.1	ENSG00000060982	586	947-1046	GCCTACCAAAGCCCTGCTCTTTGTACTCTTGAGCCCAGTGGGACCTTATTTTTCAAGTGGAACCTTTAATCCAGTGTCCCTGTGGGCCAATCCCAAGTAT	DEG Exp B0		up
PDE8A	NM_001243137.1	ENSG00000073417	5151	1097-1196	TGAAGTTTCCAGCCAGAGACGACACTCTTCCATGGCCCGGATACATTCCATGACAATTGAGGCGCCCATCACCAAGGTAATCAATATTATCAATGCTGCC	DEG Exp B0		up
JUN	NM_002228.3	ENSG00000177606	3725	141-240	ACACAGCCAGCCAGCCAGGTCGGCAGTATAGTCCGAACTGCAAATCTTATTTTCTTTTCACCTTCTCTCTAACTGCCCAGAGCTAGCGCCTGTGGCTCCC	DEG Exp B0		up
EGLN1	NM_022051.2	ENSG00000135766	54583	3783-3882	GGTGGACGACTTCCTCGGCAAGGAGACCGGACAGCAGATCGGCGACGAGGTGCGCGCCCTGCACGACACCGGGAAGTTCACGGACGGGCAGCTGGTCAGC	DEG Exp B0		up sig
SLC9A2	NM_003048.3	ENSG00000115616	6549	2631-2730	TTGTCACTCTGAAACCTGATGCAACAGTGGAATCCATGTAAAACTCTCTGTGCATCTAAATACTTCTGGAGGGCGACAGATTCATGCCACGGATAAATGA	DEG Exp B0		up
ITGA3	NM_002204.2	ENSG00000005884	3675	1117-1216	ACAACTGGAAAGGAAACAGCTACATGATTCAGCGCAAGGAGTGGGACTTATCTGAGTATAGTTACAAGGACCCAGAGGACCAAGGAAACCTCTATATTGG	DEG Exp B0		down
RAP2B	NM_002886.2	ENSG00000181467	5912	1281-1380	AAGTAGCCGTTAGGGCGCAGTATCGGCAGCTTGACACCCACCAAGCAAAAGTTTCAGCCTGGAAAAAAAATGGGGGGGAAGGGTGGATGAAAAGGAGGGA	DEG Exp B0		up
SH3KBP1	NM_001024666.2	ENSG00000147010	30011	965-1064	AACTTCGTGAAGTTACTTCCACCGGACTTTGAAAAGGAAGGGAATAGACCCAAGAAGCCACCGCCTCCATCCGCTCCTGTCATCAAACAAGGGGCAGGCA	DEG Exp B0		down
PGK1	NM_000291.2	ENSG00000102144	5230	1031-1130	GCAAGAAGTATGCTGAGGCTGTCACTCGGGCTAAGCAGATTGTGTGGAATGGTCCTGTGGGGGTATTTGAATGGGAAGCTTTTGCCCGGGGAACCAAAGC	DEG Exp B0		up sig
INSIG2	NM_016133.2	ENSG00000125629	51141	514-613	GAGAGTGGTCCAGTGTAATGCGGTGTGTAGCAGTCTTTGTTGGTATAAATCATGCCAGTGCTAAAGTGGATTTCGATAACAACATACAGTTGTCTCTCAC	DEG Exp B0		up sig
TACSTD2	NM_002353.2	ENSG00000184292	4070	1841-1940	CACTGGGAAAGAAGCCTGTTTCAGCTGCCTGAACGCAGTTTGGATGTCTTTGAGGACAGACATTGCCCGGAAACTCAGTCTATTTATTCTTCAGCTTGCC	DEG Exp B0		up
CRCT1	NM_019060.2	ENSG00000169509	54544	489-588	GCACTTTGATGTTCAGAAACCCACTTTGTTCTCAGCCACGCAAAACTCCCTGACCCCGATGTGATTTTTCTCCCCGGGGATTCGAGAGCCATGCGTGGGA	DEG Exp B0
ALCAM	NM_001627.3	ENSG00000170017	214	790-889	AATTCAGCATATGGAGATACCATTATCATACCTTGCCGACTTGACGTACCTCAGAATCTCATGTTTGGCAAATGGAAATATGAAAAGCCCGATGGCTCCC	DEG Exp B0		up
TOR1AIP2	NM_145034.2	ENSG00000169905	163590	1026-1125	AGGGTTTTTGGAGCTATGGCCCTGTGATTCTTGTCGTCCTGGTTGTGGCTGTTGTGGCAAGTTCTGTGAATAGCTACTATTCCTCTCCAGCCCAGCAAGT	DEG Exp B0		up sig
NMB	NM_021077.3	ENSG00000197696	4828	762-861	CTGGTACAAATACTGCAGAAATGACACCAATAATGGGGCAGACACAACAGCGTGGCTTAGATTGTGCCCACCCAGGGAAGGTGCTGAATGGGACCCTGTT	DEG Exp B0		up
TPBG	NM_006670.3	ENSG00000146242	7162	1666-1765	CTCAGTTCTAACTCGGATGTCTGAGAAATATTAGAGGACAGACCAAGGACAACTCTGCATGAGATGTAGACTTAAGCTTTATCCCTACTAGGCTTGCTCC	DEG Exp B0		up
OCLN	NM_002538.3	ENSG00000197822	100506658	1976-2075	GTTGGAGACTATGATAGACAGAAAACATAGAAGGCTGATGCCAAGTTGTTTGAGAAATTAAGTATCTGACATCTCTGCAATCTTCTCAGAAGGCAAATGA	DEG Exp B0		up sig
TARSL2	NM_152334.2	ENSG00000185418	123283	1127-1226	AAGAATTCCTCAACATATTGGGAGGGCAATCCGGAAATGGAAACATTGCAGAGGATCTATGGAATATCCTTTCCTGATAACAAGATGATGAGAGACTGGG	DEG Exp B0		up sig
TMED5	NM_001167830.1	ENSG00000117500	50999	4581-4680	TACCACAAGCTGGTAGAAATCCTTAGGCACCTTTCTGCTTCTGCACTGCTATCACTTTCAGGTGTCTAAGGCTTCTGGAAGGCTGTTGTCATAACCTGGA	technical control
STARD4	NM_139164.2	ENSG00000164211	134429	509-608	GCTGTGTGATGCGTTACACTACTGCTGGTCAGCTTTGGAATATAATTTCCCCAAGAGAATTTGTTGATTTCTCCTATACTGTGGGCTATAAAGAAGGGCT	technical control
XPO1	NM_003400.3	ENSG00000082898	7514	3641-3740	AATCTTTCTTCAGGAATATGTGGCTAATCTCCTTAAGTCGGCCTTCCCTCACCTACAAGATGCTCAAGTAAAGCTCTTTGTGACAGGGCTTTTCAGCTTA	technical control
DNM1L	NM_001278463.1	ENSG00000087470	10059	1397-1496	TTCATTTGAGTTACTGGTGAAGCGGCAAATCAAACGTCTAGAAGAGCCCAGCCTCCGCTGTGTGGAACTGGTTCATGAGGAAATGCAAAGGATCATTCAG	technical control
ZBTB1	NM_001123329.1	ENSG00000126804	22890	1633-1732	ACAAGAGGATGCTGAAAATGCATCTTGTGAGCTGTGTGGACTTACAATAACCGAGGAGGACCTGTCATCTCATTACTTAGCCAAACACATTGAAAATATC	technical control
KISS1	NM_002256.3	ENSG00000170498	3814	126-225	ACTTCTAGGACCTGCCTCTTCTCACCAAGATGAACTCACTGGTTTCTTGGCAGCTACTGCTTTTCCTCTGTGCCACCCACTTTGGGGAGCCATTAGAAAA	exploratory
NUS1	NM_138459.3	ENSG00000153989	116150	925-1024	TGATCCTGATTTAGTATTGAAGTTCGGTCCTGTGGACAGCACATTAGGCTTTCTTCCCTGGCACATCAGATTGACTGAGATTGTCTCTTTGCCTTCCCAC	technical control
SMCHD1	NM_015295.2	ENSG00000101596	23347	3923-4022	TTCGAGTGCAACTAATTTCTGGACCTCCTGCTAAACTTCTCCTTATAGACTGGCCAGAACTAAAGGAGTCCATTCCAGTGATTAATGGAAGAGATTTACA	technical control
IDI1	NM_004508.3	ENSG00000067064	3422	996-1095	GGTGAGGAAGAATGTAACTTTGAATCCAGATCCCAATGAGATTAAAAGCTATTGTTATGTGTCAAAGGAAGAACTAAAAGAACTTCTGAAAAAAGCAGCC	technical control
SNX13	NM_015132.4	ENSG00000071189	23161	443-542	GCTTAGAAGAAATGAAACGGGAAGCCAGGACTATTAAGATTGATAGAAGATTGACGGGTGCCAATATAATTGATGAACCTCTCCAGCAAGTTATCCAGTT	technical control
LEPROTL1	NM_015344.2	ENSG00000104660	23484	250-349	CATACTGCATAGCAAGAAGATTAGTGGATGATACAGATGCTATGAGTAACGCTTGTAAGGAACTTGCCATCTTTCTTACAACGGGCATTGTCGTGTCAGC	technical control
N4BP2L2	NM_033111.3	ENSG00000244754	10443	2024-2123	CTGAAAAGATGGGAAGAACCTAAGGAATTACCAGCTGAGGACAGCCAAGACTTAACAAGCACTGACTACCGTTCCCTTGAGCTACCATTATCACAAGGGT	technical control
RPLP0	NM_001002.3	ENSG00000089157	6175	251-350	CGAAATGTTTCATTGTGGGAGCAGACAATGTGGGCTCCAAGCAGATGCAGCAGATCCGCATGTCCCTTCGCGGGAAGGCTGTGGTGCTGATGGGCAAGAA	housekeeping
PRSS22	NM_022119.3	ENSG00000005001	64063	500-599	TGCGTCTCGAGCGCTCCATACAGTTCTCAGAGCGGGTCCTGCCCATCTGCCTACCTGATGCCTCTATCCACCTCCCTCCAAACACCCACTGCTGGATCTC	exploratory
ABCF1	NM_001090.2	ENSG00000204574	23	851-950	GATGTCCTCCCGCCAAGCCATGTTAGAAAATGCATCTGACATCAAGCTGGAGAAGTTCAGCATCTCCGCTCATGGCAAGGAGCTGTTCGTCAATGCAGAC	housekeeping
GUSB	NM_000181.3	ENSG00000169919	2990	1900-1999	CCGATTTCATGACTGAACAGTCACCGACGAGAGTGCTGGGGAATAAAAAGGGGATCTTCACTCGGCAGAGACAACCAAAAAGTGCAGCGTTCCTTTTGCG	housekeeping
TBP	NM_001172085.1	ENSG00000112592	6908	588-687	ACAGTGAATCTTGGTTGTAAACTTGACCTAAAGACCATTGCACTTCGTGCCCGAAACGCCGAATATAATCCCAAGCGGTTTGCTGCGGTAATCATGAGGA	housekeeping
POLR1B	NM_019014.3	ENSG00000125630	84172	3321-3420	GGAGAACTCGGCCTTAGAATACTTTGGTGAGATGTTAAAGGCTGCTGGCTACAATTTCTATGGCACCGAGAGGTTATATAGTGGCATCAGTGGGCTAGAA	housekeeping
POLR2A	NM_000937.2	ENSG00000181222	5430	3776-3875	TTCCAAGAAGCCAAAGACTCCTTCGCTTACTGTCTTCCTGTTGGGCCAGTCCGCTCGAGATGCTGAGAGAGCCAAGGATATTCTGTGCCGTCTGGAGCAT	housekeeping
SDHA	NM_004168.1	ENSG00000073578	6389	231-330	TGGAGGGGCAGGCTTGCGAGCTGCATTTGGCCTTTCTGAGGCAGGGTTTAATACAGCATGTGTTACCAAGCTGTTTCCTACCAGGTCACACACTGTTGCA	housekeeping
KCP	NM_001135914.1	ENSG00000135253	375616	1337-1436	TATGCCAATGGGCAGAACTTCACGGATGCAGACAGCCCTTGCCATGCCTGCCACTGTCAGGATGGAACTGTGACATGCTCCTTGGTTGACTGCCCTCCCA	exploratory
C1orf27/ODR4	NM_017847.5	ENSG00000157181		343-442	CACAAAAGGATTATGTGATTCTTGCCACTAGAACGCCACCCAAAGAGGAGCAAAGTGAGAACCTCAAACATCCCAAAGCTAAGTTGGATAACTTGGATGA	technical control

## Sheet: 2B S1 DEGs TrainingSet (Exp b0)
Datafile 2B: Pilot model: case versus control differentially expressed genes in training set (experimental batch 0)
Data type: RNAseq data analyzed by R-DESeq2
Column 3: Log 2 fold change differential expression was determined for 6 case and 6 control samples in the training set (batch 0) of the pilot model using R-DESeq2 as described in Methods section
Column 4: Standard error of log fold change
Column 5: Results of the Wald test (log2 fold change/LFC SE)
Column 6: Wald test p-value of significance of case versus control differential expression
Columnn 7: Benjamini-Hochberg procedure was used to adjust p-values for multiple hypothesis correction
Column 8: Four models, M25, M50, M75 and M100 were generated using top DEGs sorted by adjusted p-value (including 25, 50, 75 and 100 genes). M25 genes are indicated.
Reference file (for authors): resequencedLungNormDiffExp.cellABonly.FALSE.mcf.10.batchescellA_cellB.csv
1	2	3	4	5	6	7	8
Gene name	Base mean	log2 Fold Change	LFC SE	Stat	p-value	Adjusted p-value	M25 genes
CLIC4	20063.3	0.159785	0.0253877	6.29379	3.09806500499055e-10	1.56924570151992e-06	M25
MACC1	3383.57	0.223425	0.0353132	6.32696	2.50043961236654e-10	1.56924570151992e-06	M25
MT1E	1386.01	-0.336511	0.0538792	-6.24565	4.22029323582229e-10	1.56924570151992e-06	M25
ITSN2	1991.84	0.187486	0.0327725	5.72082	1.06009426561798e-08	1.97089192216143e-05	M25
AKAP12	3301.36	0.220243	0.0381014	5.78044	7.45051057832687e-09	1.97089192216143e-05	M25
EFNB2	4908.77	0.179649	0.0313184	5.73621	9.68182598188068e-09	1.97089192216143e-05	M25
P4HA1	1768.14	0.3923	0.069582	5.63794	1.72094906751822e-08	2.74245526402368e-05	M25
PDK1	563.374	0.472582	0.0841925	5.61312	1.98713843376818e-08	2.7708161535855e-05	M25
STC1	414.822	0.52297	0.094906	5.5104	3.58026116590773e-08	4.22093147953173e-05	M25
IGFL1	1374.95	0.397063	0.0721846	5.50065	3.78389195834311e-08	4.22093147953173e-05	M25
B4GALT4	3851.09	0.147175	0.027028	5.44529	5.17224706175035e-08	4.80803466448543e-05	M25
SERPINB5	4067.57	0.159731	0.0292623	5.45859	4.7994243964008e-08	4.80803466448543e-05	M25
KLF7	830.704	0.278971	0.0517916	5.38641	7.18772680533254e-08	6.16762250103727e-05	M25
DYSF	4122.05	-0.270636	0.0505088	-5.35819	8.40617857050378e-08	6.69792299671212e-05	M25
IRF6	7509.72	0.341121	0.0640239	5.32803	9.92848265244143e-08	7.38348159919894e-05	M25
TPM4	18838.4	0.11052	0.0209345	5.27932	1.29663677774588e-07	9.03998953484703e-05	M25
F3	18672.4	0.179542	0.0342367	5.24416	1.57000089391417e-07	0.00010302	M25
SESTD1	684.151	0.242337	0.0463796	5.22507	1.7408730979773e-07	0.000107886	M25
BMP6	179.837	0.537129	0.103255	5.20197	1.97187705593512e-07	0.00011577	M25
C1orf74	716.367	0.312763	0.0603323	5.184	2.17175074339249e-07	0.000121129	M25
ERO1A	9131.13	0.175363	0.0342271	5.12352	2.99879081903871e-07	0.000159293	M25
DUS1L	3355.71	-0.164326	0.033164	-4.95495	7.23489944763929e-07	0.000366842	M25
ERRFI1	6162.61	0.293312	0.0594641	4.93259	8.11453288219441e-07	0.000378147	M25
PLOD2	6011.84	0.263701	0.0534665	4.93208	8.13583780726863e-07	0.000378147	M25
DKK1	881.743	-0.388805	0.079057	-4.91803	8.74178997326046e-07	0.000390059	M25
NID2	1573.44	-0.187866	0.038265	-4.90959	9.12676542899601e-07	0.000391573	NA
KDM6A	2305.14	0.17445	0.0357841	4.87506	1.08775320457402e-06	0.000449403	NA
EDN1	841.731	0.381407	0.0786554	4.84909	1.24030519197348e-06	0.000490995	NA
TNFRSF10D	2060.17	0.237867	0.0491116	4.84339	1.27645396000024e-06	0.000490995	NA
OSMR	5586.55	0.251691	0.0521365	4.82754	1.38229815703741e-06	0.000513985	NA
TFRC	12691.8	0.310204	0.0645393	4.80644	1.53643119936325e-06	0.000552867	NA
RASSF3	2634.63	0.1546	0.032422	4.76837	1.85719373910013e-06	0.000647406	NA
HLA.V	283.775	0.436371	0.0916822	4.7596	1.93973625116047e-06	0.00065569	NA
MARCKS	2072.75	0.251752	0.0532173	4.73063	2.23824377980472e-06	0.000734341	NA
EMP1	22371.6	0.202324	0.0432406	4.67904	2.88220327497091e-06	0.000918599	NA
GAS2L1	949.473	-0.223835	0.0479358	-4.66948	3.0196483393089e-06	0.000935672	NA
CDCP1	4219.82	0.166117	0.0357027	4.65277	3.27497695718074e-06	0.000987361	NA
DNAJC3	3762.11	0.149039	0.032369	4.60436	4.13727364952186e-06	0.00121451	NA
SOX4	1159.37	0.279021	0.0608947	4.58203	4.60485689813017e-06	0.00130999	NA
GOLM1	10995.5	0.0889491	0.0194302	4.57787	4.69739598275218e-06	0.00130999	NA
SERINC5	792.619	0.197389	0.0433	4.55863	5.14875179120953e-06	0.00140084	NA
LDHA	14650.7	0.256536	0.0563949	4.54892	5.39218699282881e-06	0.00143214	NA
SPOCD1	147.09	0.635489	0.140439	4.52501	6.03926510065108e-06	0.0015667	NA
PSTPIP2	1699.2	0.272212	0.0603594	4.50985	6.48732007693101e-06	0.00164468	NA
PARD6B	1014.06	0.207584	0.0461633	4.49673	6.90052050807096e-06	0.00171056	NA
PPP1R3B	1520.48	0.274315	0.0614738	4.4623	8.10838021517047e-06	0.00196628	NA
HK2	3679.99	0.284799	0.0645142	4.41452	1.01232640050659e-05	0.00240266	NA
TMEM45A	442.027	0.401574	0.0910842	4.40882	1.03934596656635e-05	0.00240935	NA
BTG1	1194.41	0.200242	0.045459	4.4049	1.05834380225438e-05	0.00240935	NA
PANX1	2565.45	0.198372	0.0452055	4.38822	1.14281105047967e-05	0.00254961	NA
MYO5B	880.609	0.180769	0.0412681	4.38035	1.18491435844595e-05	0.00259171	NA
ANKRD33B	1976.49	0.176945	0.0406382	4.35415	1.33583632477505e-05	0.00286563	NA
SNX9	2449.98	0.155407	0.0358396	4.33616	1.44992245984689e-05	0.00298163	NA
CALD1	3863.94	0.222287	0.0512331	4.33875	1.43296919905702e-05	0.00298163	NA
MORF4L2	5493.03	0.102871	0.0237407	4.33312	1.47009770085364e-05	0.00298163	NA
TRIM58	759.303	0.213404	0.0496036	4.30218	1.69122314588548e-05	0.00330975	NA
GDNF	566.828	0.357862	0.0831519	4.30372	1.67954862421879e-05	0.00330975	NA
HN1L	7921.06	0.115129	0.026835	4.29026	1.78462944786712e-05	0.00343233	NA
BCAT1	7860.61	0.16573	0.0388236	4.2688	1.96528128464524e-05	0.00366664	NA
PDE8A	1014.38	0.207316	0.0485743	4.26802	1.97219601282274e-05	0.00366664	NA
JUN	2509.37	0.205322	0.0484734	4.23578	2.27762192062833e-05	0.00391824	NA
EGLN1	1870.96	0.188434	0.044383	4.24562	2.17986680739041e-05	0.00391824	NA
SLC9A2	1633.1	0.156247	0.0368858	4.23597	2.27564166812815e-05	0.00391824	NA
KRTAP2.3	275.235	0.306427	0.0722571	4.24078	2.22745858442508e-05	0.00391824	NA
ITGA3	14655.6	-0.160468	0.0378889	-4.23523	2.28315408541538e-05	0.00391824	NA
RAP2B	2393.96	0.160157	0.0378701	4.22911	2.34613124649538e-05	0.00396532	NA
SH3KBP1	10262.8	0.109624	0.026086	4.20241	2.64090916492867e-05	0.00439692	NA
PGK1	11038.2	0.158903	0.0378557	4.19761	2.69750869207051e-05	0.0044251	NA
INSIG2	790.576	0.181868	0.0433742	4.193	2.75293087500037e-05	0.00445057	NA
TACSTD2	21591.3	0.15984	0.0383149	4.17173	3.02293122449396e-05	0.00474941	NA
CRCT1	379.376	0.380806	0.091282	4.17175	3.02267602343668e-05	0.00474941	NA
ALCAM	8542.8	0.124269	0.029855	4.16242	3.14898080540454e-05	0.00487873	NA
TOR1AIP2	2115.76	0.138194	0.0332593	4.15504	3.25228527473625e-05	0.00496976	NA
NMB	353.369	0.374571	0.0903815	4.14433	3.40808859852103e-05	0.00513746	NA
TPBG	1913.76	0.231751	0.0561681	4.12602	3.69088208302446e-05	0.00548957	NA
OCLN	2232.37	0.138708	0.0336691	4.11974	3.79302071196064e-05	0.005498	NA
TARSL2	530.396	0.22263	0.0540415	4.11961	3.79512647101979e-05	0.005498	NA
EEFSEC	461.968	-0.262793	0.0639061	-4.11217	3.91960576992862e-05	0.00553458	NA
SAMD4A	1155.53	0.206937	0.0503163	4.11273	3.91007330281443e-05	0.00553458	NA
ITGAV	12462.6	0.124237	0.0302653	4.10492	4.04456564311332e-05	0.00557002	NA
ABCC4	1390.25	0.162682	0.039611	4.10699	4.00847074861441e-05	0.00557002	NA
LGALSL	857.11	0.188471	0.0461796	4.08126	4.47925917627864e-05	0.00587837	NA
RALA	4114.23	0.14844	0.0363525	4.08334	4.43934351371689e-05	0.00587837	NA
NPEPPS	5749.62	0.108714	0.0266153	4.08465	4.41440958896456e-05	0.00587837	NA
AC006262.5	275.103	0.414935	0.101629	4.08285	4.44860014582299e-05	0.00587837	NA
HCAR2	233.946	0.372564	0.0914419	4.07432	4.61483848995829e-05	0.00598587	NA
SLCO2A1	1081.78	-0.216144	0.0535287	-4.03791	5.39304612515402e-05	0.00691488	NA
FHOD1	2027.9	-0.184749	0.0457986	-4.03394	5.48482614178688e-05	0.00695264	NA
RABEP2	786.556	-0.191883	0.0477062	-4.02218	5.76631020646479e-05	0.00722732	NA
SLC25A37	4141.86	0.255076	0.0635451	4.01409	5.96763269009008e-05	0.00739655	NA
DLG1	3849.56	0.143739	0.0358823	4.00586	6.17915457339175e-05	0.00757456	NA
VEGFA	1390.56	0.160914	0.0404617	3.97695	6.98043413859932e-05	0.00846378	NA
CDH1	20928.1	0.117956	0.0297539	3.96438	7.35855066598534e-05	0.0088263	NA
USP53	1381.63	0.149684	0.038275	3.91074	9.20143216813245e-05	0.0103679	NA
PRDM1	176.274	0.46435	0.118689	3.91233	9.14084728994484e-05	0.0103679	NA
BRAT1	1704.59	-0.199661	0.0510232	-3.91315	9.10994867590843e-05	0.0103679	NA
IGFBP3	3394.85	0.447712	0.114378	3.91433	9.06538668633083e-05	0.0103679	NA
FAM174B	194.757	0.314523	0.0803874	3.91259	9.13115969716203e-05	0.0103679	NA
STS	371.061	0.268142	0.0685483	3.91173	9.16385572002518e-05	0.0103679	NA
PEAR1	1009.17	-0.164295	0.0421309	-3.89963	9.63395715556874e-05	0.0106941	NA
ZNF160	479.858	0.22536	0.0578083	3.89841	9.68269002032286e-05	0.0106941	NA
FMNL2	1263.51	0.151477	0.0390206	3.88197	0.000103613	0.0113314	NA
PAM	1679.99	0.157736	0.0408794	3.85858	0.000114048	0.0123515	NA
CSTB	3787.83	0.220606	0.0572661	3.85229	0.000117018	0.0125513	NA
FOCAD	3590.22	0.133442	0.034665	3.84947	0.000118376	0.012576	NA
IL1R1	1334.84	0.144516	0.0377354	3.82972	0.00012829	0.0133746	NA
BCL2L11	611.376	0.215561	0.0562793	3.83021	0.000128036	0.0133746	NA
LITAF	5681.65	0.128025	0.0334659	3.82553	0.000130492	0.0134781	NA
ECH1	794.893	-0.200083	0.0523851	-3.81947	0.000133738	0.0136867	NA
LYN	2057.26	0.137761	0.0361734	3.80835	0.000139895	0.0141866	NA
PLS3	16688.5	0.094005	0.0247076	3.8047	0.000141974	0.0142678	NA
MRPL55	1047.3	-0.205036	0.0539796	-3.79839	0.000145638	0.0144266	NA
B3GNT2	897.312	0.151084	0.0397848	3.79754	0.000146141	0.0144266	NA
MFAP3L	1233.3	0.164918	0.0434997	3.79124	0.000149899	0.0146677	NA
ARNTL2	5297.64	0.163211	0.0430882	3.78783	0.000151971	0.0147412	NA
INA	916.448	0.179692	0.0474776	3.78478	0.000153846	0.0147944	NA
SMS	7040.42	0.105373	0.027862	3.78197	0.000155591	0.0148344	NA
AK4	340.33	0.353114	0.0935989	3.77263	0.000161534	0.0150159	NA
CD24	12723.9	0.116487	0.0308606	3.77461	0.000160257	0.0150159	NA
ANOS1	453.045	0.220504	0.0584021	3.77561	0.000159616	0.0150159	NA
TP53BP2	3833.21	0.158688	0.0421036	3.76899	0.000163912	0.015111	NA
TANGO6	479.23	-0.23149	0.0614631	-3.76632	0.00016567	0.0151479	NA
TRAM1	6575.87	0.112981	0.0300913	3.7546	0.000173621	0.0157459	NA
FHL1	183.464	0.29669	0.0791505	3.74843	0.000177943	0.0160077	NA
EFHD2	8087.88	0.25361	0.0677388	3.74394	0.000181157	0.0160607	NA
IFT43	360.163	-0.211561	0.0565128	-3.74359	0.000181412	0.0160607	NA
PUS1	1587.25	-0.169687	0.0453736	-3.73976	0.000184193	0.0161785	NA
ARRDC4	991.101	0.242766	0.0649889	3.7355	0.000187341	0.0163265	NA
BHLHE40	1695.66	0.267631	0.0718448	3.72513	0.000195211	0.016871	NA
MATN2	573.874	0.253487	0.0680807	3.72333	0.000196614	0.016871	NA
TECPR2	702.032	-0.188469	0.0507683	-3.71233	0.000205358	0.0174868	NA
BNIP3L	1940.26	0.353403	0.0952997	3.70833	0.000208627	0.0176288	NA
EHF	263.977	0.396104	0.106869	3.70645	0.000210187	0.0176288	NA
NPR1	164.5	0.400248	0.108078	3.70331	0.000212803	0.0177151	NA
TMEM87B	2249.14	0.122729	0.0331663	3.7004	0.000215258	0.0177655	NA
FAXDC2	144.625	0.415008	0.1122	3.69883	0.000216595	0.0177655	NA
PPP1R14C	634.889	0.195731	0.0530067	3.69258	0.000221994	0.0179445	NA
GPRC5A	17705.9	0.135628	0.0367238	3.6932	0.000221454	0.0179445	NA
TMED5	3338.45	0.114281	0.0310318	3.68271	0.000230766	0.0185194	NA
BACH1	977.061	0.181191	0.0492567	3.6785	0.00023461	0.0186934	NA
CTSC	8376.11	0.130329	0.0354784	3.67346	0.000239286	0.0189308	NA
PALLD	7864.93	0.144793	0.0395095	3.66475	0.000247577	0.0194487	NA
TMCC3	908.47	0.22979	0.0627531	3.66181	0.000250444	0.0195364	NA
MDM2	2937.84	0.137869	0.0377095	3.65609	0.000256091	0.0198381	NA
C9orf142	1195.44	-0.175004	0.0479256	-3.65159	0.000260624	0.0199318	NA
SIRPB2	371.643	0.256818	0.0703353	3.65134	0.000260874	0.0199318	NA
CDS1	2526.85	0.123938	0.0340077	3.64442	0.000267991	0.0202522	NA
PIM1	1405.3	0.258314	0.0708924	3.64375	0.000268698	0.0202522	NA
ETS1	3584.74	0.153035	0.0420258	3.64145	0.000271107	0.0202966	NA
HERPUD1	1485.56	0.124547	0.0342287	3.63867	0.000274053	0.0203804	NA
LMO7	740.362	0.301377	0.0830374	3.62941	0.000284065	0.020847	NA
AXL	10175.9	-0.11499	0.0316692	-3.63097	0.000282359	0.020847	NA
NCF2	361.076	0.366486	0.101478	3.61148	0.000304454	0.0221973	NA
VLDLR	272.249	0.274082	0.0759933	3.60666	0.000310168	0.0224671	NA
MAP2K1	3494.42	0.125814	0.0350402	3.59055	0.000329983	0.0237481	NA
ITGB6	13794.2	0.151749	0.0422846	3.58874	0.000332276	0.0237598	NA
PYCRL	689.884	-0.183913	0.0512723	-3.58699	0.000334513	0.0237675	NA
PKP1	5476.06	0.168068	0.0470503	3.5721	0.000354131	0.0243848	NA
GSK3B	3741.34	0.118793	0.0332512	3.57258	0.000353484	0.0243848	NA
SCD5	4867.89	0.127561	0.0356877	3.57437	0.000351074	0.0243848	NA
BVES	261.59	0.269896	0.0754988	3.57483	0.000350453	0.0243848	NA
EXPH5	799.75	0.186802	0.052229	3.57659	0.000348104	0.0243848	NA
NDRG1	1694.52	0.635864	0.178265	3.56697	0.000361138	0.0245749	NA
CHST15	746.237	0.20263	0.0568346	3.56526	0.000363502	0.0245749	NA
MOB3A	456.223	0.285325	0.0800119	3.56603	0.000362432	0.0245749	NA
AC007879.7	203.873	0.267806	0.07524	3.55936	0.000371754	0.0249814	NA
NTHL1	590.588	-0.228145	0.0642404	-3.55143	0.000383151	0.0255931	NA
ZDHHC13	1694.83	0.128305	0.0361942	3.54491	0.000392746	0.0260779	NA
BASP1	250.816	0.304635	0.0859769	3.54322	0.000395278	0.0260907	NA
TGFBI	31011.7	0.145507	0.041089	3.54127	0.000398207	0.0261294	NA
ACTR3	7926.88	0.093926	0.0266057	3.5303	0.000415092	0.026765	NA
SERPINB9	971.644	0.19595	0.0554845	3.53163	0.000413014	0.026765	NA
OGFOD3	1027.8	-0.145027	0.0410684	-3.53135	0.000413441	0.026765	NA
ARHGEF16	998.011	-0.187615	0.0531834	-3.5277	0.000419191	0.026874	NA
CAB39	4362.24	0.158753	0.0451138	3.51896	0.00043325	0.0276166	NA
EPB41L5	1415.44	0.146889	0.0418309	3.51149	0.000445595	0.0282421	NA
ASB1	1236.89	-0.133205	0.0379869	-3.5066	0.000453875	0.0286044	NA
TXNIP	4528.68	0.124567	0.035565	3.50253	0.000460859	0.0286411	NA
TMEM159	459.025	0.231603	0.0661385	3.50179	0.000462139	0.0286411	NA
GCDH	480.912	-0.192804	0.0550589	-3.50178	0.00046216	0.0286411	NA
ANO6	6024.83	0.101945	0.0292238	3.48842	0.000485881	0.0299448	NA
LAMA5	12333.6	-0.216735	0.0621835	-3.48541	0.000491393	0.0301181	NA
ITGB8	774.91	0.262854	0.075506	3.48123	0.00049912	0.0304245	NA
SLC39A14	9167.85	0.143763	0.0413287	3.47854	0.00050416	0.0305314	NA
NHSL2	395.697	0.24617	0.0707918	3.47738	0.000506348	0.0305314	NA
MID1	2771.3	0.35303	0.10176	3.46923	0.000521962	0.0313037	NA
MEOX1	324.38	0.296452	0.0855137	3.46672	0.000526849	0.0314278	NA
KDM3A	672.226	0.466591	0.13532	3.44805	0.000564643	0.0335032	NA
MOK	371.246	-0.201292	0.0584033	-3.44659	0.000567703	0.0335065	NA
ZBTB48	333.434	-0.220842	0.0643318	-3.43287	0.000597232	0.0350638	NA
CAMSAP1	2126.01	0.133041	0.0388211	3.42703	0.000610211	0.0355934	NA
TLDC1	2149.57	-0.109908	0.0320809	-3.42596	0.000612634	0.0355934	NA
TMEM175	326.024	-0.205961	0.0602356	-3.41926	0.000627916	0.0362923	NA
GRHL3	562.051	0.289291	0.0847835	3.41212	0.0006446	0.0369264	NA
IFRD2	2278.37	-0.124642	0.0365332	-3.41173	0.000645508	0.0369264	NA
MAP3K8	301.815	0.256234	0.0752263	3.40618	0.000658798	0.0371156	NA
LCP1	3381.22	0.192555	0.0565263	3.40647	0.000658084	0.0371156	NA
RNMT	3116.17	0.11571	0.0339639	3.40686	0.000657159	0.0371156	NA
URB1	2764.94	-0.118407	0.0347974	-3.40277	0.000667074	0.037393	NA
KLHL5	1938.3	0.112257	0.0330647	3.39507	0.000686108	0.0380773	NA
UBE2L6	1098.35	-0.135315	0.0398434	-3.39617	0.000683371	0.0380773	NA
ZFYVE26	1463.29	-0.129536	0.0381776	-3.39297	0.000691383	0.0381801	NA
SH2D3A	939.973	-0.134054	0.0395859	-3.38642	0.00070811	0.0389112	NA
CAP1	11320.2	0.0748614	0.022162	3.37792	0.000730359	0.0397422	NA
BNC1	1635.6	0.187351	0.055448	3.37886	0.000727863	0.0397422	NA
SLC8A1	277.131	-0.293559	0.0869878	-3.37471	0.000738931	0.0398201	NA
R3HCC1	1244.63	-0.131547	0.038977	-3.375	0.000738153	0.0398201	NA
SMARCAL1	1011.74	-0.133805	0.0396897	-3.37127	0.000748218	0.0398699	NA
SERINC1	3501.28	0.111541	0.0330737	3.3725	0.000744891	0.0398699	NA
VCL	7321.54	0.0984278	0.0292035	3.37041	0.000750576	0.0398699	NA
POMGNT1	3516.63	-0.107452	0.0320101	-3.3568	0.000788499	0.0413306	NA
SDCBP	2783.07	0.111907	0.0333398	3.35656	0.000789191	0.0413306	NA
HMBS	665.563	-0.169864	0.0505743	-3.35871	0.000783084	0.0413306	NA
OGDH	3597.19	-0.191498	0.0571378	-3.3515	0.000803742	0.041896	NA
BRWD3	822.585	0.148894	0.0444513	3.34959	0.000809321	0.0419906	NA
MAST4	2272.16	0.145608	0.0435179	3.34592	0.000820097	0.0423527	NA
CCNG2	846.721	0.364161	0.108921	3.34334	0.000827751	0.0423558	NA
FAM210A	2367.98	0.108208	0.0323601	3.34388	0.000826143	0.0423558	NA
HIPK2	966.374	-0.148161	0.0443382	-3.34161	0.000832937	0.0424265	NA
ABCB9	748.378	-0.171032	0.0512113	-3.33973	0.000838593	0.0425205	NA
ZNF292	859.926	0.225999	0.0677202	3.33724	0.000846139	0.0427089	NA
RAB3B	2551.82	0.102631	0.0308048	3.33167	0.000863268	0.0433773	NA
DDX54	4393.5	-0.112214	0.0337048	-3.32932	0.00087058	0.0435485	NA
TGM2	40098.2	-0.169553	0.0510661	-3.32026	0.000899324	0.0447856	NA
STXBP6	328.28	0.226148	0.0681454	3.31861	0.000904678	0.0448519	NA
PPARG	174.087	-0.335308	0.10117	-3.3143	0.000918731	0.0453471	NA
PTK2	4019.89	0.083716	0.0252831	3.31115	0.000929142	0.0456589	NA
JAK1	3741.92	0.0970593	0.0293657	3.30519	0.000949115	0.046183	NA
TRAPPC12	886.665	-0.145203	0.0439602	-3.30306	0.000956366	0.046183	NA
UNC13B	1088.51	-0.124126	0.0375455	-3.30602	0.00094631	0.046183	NA
ALKBH2	447.368	-0.182394	0.0552127	-3.30348	0.000954913	0.046183	NA
FN1	124980	0.131517	0.0398635	3.29919	0.000969646	0.0466224	NA
CEMIP	1692.78	0.650004	0.197268	3.29503	0.000984115	0.047115	NA
TMEM154	2757.6	0.302571	0.0920974	3.28534	0.00101861	0.0481714	NA
GSDMD	2414.71	-0.179973	0.0547574	-3.28673	0.00101357	0.0481714	NA
C10orf10	297.351	0.798677	0.243115	3.28519	0.00101914	0.0481714	NA
NOG	489.34	0.285106	0.0869222	3.28001	0.00103804	0.0488579	NA
SNX17	2123.88	-0.106369	0.0324438	-3.27855	0.00104341	0.0489045	NA
B4GALT5	8878.15	0.127703	0.038995	3.27485	0.00105718	0.0493423	NA
C4orf3	1294.99	0.179659	0.0551043	3.26035	0.00111274	0.0517194	NA
PLEC	16921	-0.131694	0.0404165	-3.25843	0.00112031	0.051855	NA
CMTM6	3188.54	0.117456	0.0361256	3.25134	0.00114864	0.0525125	NA
NME3	771.879	-0.198815	0.0611271	-3.25249	0.00114399	0.0525125	NA
HAS3	953.777	0.232169	0.0713593	3.25353	0.00113983	0.0525125	NA
DUSP4	3840.7	-0.143435	0.0441436	-3.24928	0.00115697	0.0526774	NA
MYSM1	1095.21	0.167741	0.0517149	3.24357	0.0011804	0.0532069	NA
TAGLN2	9110.63	0.121028	0.03732	3.24297	0.00118291	0.0532069	NA
ZNF267	668.576	0.176132	0.0542768	3.24507	0.0011742	0.0532069	NA
DHODH	790.662	-0.160548	0.0495422	-3.24063	0.00119265	0.0534296	NA
TMOD3	9782.22	0.0994423	0.0307867	3.23004	0.00123774	0.0552279	NA
LTA4H	3976.59	0.0843968	0.0262073	3.22035	0.00128033	0.0566749	NA
FMR1	1762.16	0.110117	0.0341847	3.22125	0.00127632	0.0566749	NA
MYO10	2513.69	0.145376	0.045198	3.21642	0.001298	0.0570045	NA
ETS2	4080.16	0.156809	0.0487439	3.217	0.00129538	0.0570045	NA
GDA	1529.31	0.160893	0.0501618	3.20748	0.00133905	0.058577	NA
IFNK	524.998	0.283432	0.088422	3.20545	0.00134852	0.0587608	NA
C11orf24	3042.39	-0.151454	0.0472941	-3.20239	0.00136292	0.0591569	NA
SWI5	464.981	-0.165769	0.0519169	-3.19297	0.00140816	0.0608838	NA
ADAM9	14678.3	0.0759183	0.0238165	3.18764	0.0014344	0.0614932	NA
C14orf119	1510.24	0.102454	0.0321499	3.18675	0.00143879	0.0614932	NA
POLR3E	1676.09	-0.120489	0.0378049	-3.18714	0.00143688	0.0614932	NA
LRRC8C	347.062	0.205285	0.0644797	3.18371	0.00145401	0.0619062	NA
SLC38A1	9244.27	0.0888804	0.027955	3.17941	0.00147577	0.0625942	NA
GNB4	494.826	0.18852	0.0594835	3.16929	0.00152814	0.0645695	NA
FARS2	337.601	-0.247117	0.078133	-3.16278	0.00156272	0.0657817	NA
IL1R2	1785.95	0.305466	0.0968237	3.15486	0.00160573	0.0673382	NA
IDS	2680.38	0.0958447	0.0304027	3.15251	0.00161874	0.0676293	NA
NCOA3	2750.71	0.0910268	0.028898	3.14993	0.00163307	0.0679737	NA
SLFN5	992.184	0.187509	0.0595955	3.14636	0.00165317	0.0685543	NA
VOPP1	2213.13	0.14284	0.0454411	3.14341	0.00166989	0.0689914	NA
LIPG	1143.7	0.228235	0.0726599	3.14114	0.00168291	0.0692724	NA
OVOL1	1258.68	0.191068	0.060851	3.13993	0.00168991	0.0693048	NA
MYCN	961.09	0.188816	0.0601966	3.13667	0.00170881	0.0698234	NA
TMEM123	13143.8	0.0851607	0.0271702	3.13435	0.00172237	0.0698657	NA
SLC2A3	817.374	0.854623	0.272576	3.13536	0.00171645	0.0698657	NA
DVL1	3081.71	-0.105812	0.0338174	-3.12891	0.00175455	0.0709129	NA
RLF	765.585	0.168583	0.054017	3.12093	0.0018028	0.0713129	NA
SLBP	3690.03	0.104553	0.0334937	3.12156	0.00179898	0.0713129	NA
UBE2H	3626.34	0.0957857	0.0306817	3.12192	0.00179677	0.0713129	NA
CYP26A1	230.886	0.259959	0.0832254	3.12355	0.00178683	0.0713129	NA
KIF7	816.765	-0.188871	0.0604433	-3.12476	0.00177953	0.0713129	NA
NTAN1	610.934	0.169391	0.0542189	3.12421	0.00178285	0.0713129	NA
PUF60	5009.78	-0.112434	0.0360434	-3.11939	0.00181223	0.0714327	NA
PATL1	3205.8	0.0848248	0.027219	3.11638	0.00183085	0.0716602	NA
ZDHHC7	2989.68	0.0862331	0.0276619	3.1174	0.00182454	0.0716602	NA
DHX30	2206.64	-0.127608	0.0409971	-3.1126	0.00185446	0.0723165	NA
RARRES3	745.512	-0.165992	0.0533635	-3.1106	0.00186707	0.0723165	NA
NFATC2	3091.29	0.116608	0.0374858	3.11071	0.00186636	0.0723165	NA
ALDH3B1	307.654	-0.248043	0.0798241	-3.10737	0.00188758	0.0728579	NA
OXSR1	1778.99	0.116296	0.0374727	3.10348	0.00191259	0.0735686	NA
BMT2	283.564	0.202922	0.0655428	3.09602	0.00196134	0.0749273	NA
MYO1E	7235.37	0.0839737	0.02712	3.09638	0.00195902	0.0749273	NA
EPHB6	236.529	-0.230515	0.0744872	-3.09469	0.00197016	0.0750071	NA
DEGS1	2593.18	0.0989573	0.0320731	3.08537	0.00203301	0.0755999	NA
CSRNP1	366.818	0.214573	0.0696294	3.08165	0.00205858	0.0755999	NA
VGLL3	4242.65	0.108471	0.0351971	3.08182	0.00205737	0.0755999	NA
RAB11FIP1	4539.99	0.0870336	0.0282448	3.0814	0.00206028	0.0755999	NA
TJP2	3119	0.109124	0.0354088	3.08182	0.00205742	0.0755999	NA
B4GAT1	593.958	-0.180836	0.0586329	-3.08421	0.00204095	0.0755999	NA
SLC16A7	211.486	-0.259441	0.0841831	-3.08187	0.00205707	0.0755999	NA
ZNF598	2693.58	-0.123957	0.0401405	-3.08808	0.00201457	0.0755999	NA
ICAM1	1642.92	0.215253	0.0696932	3.08858	0.00201114	0.0755999	NA
ARMC6	1572.33	-0.150708	0.0488277	-3.08652	0.00202514	0.0755999	NA
ATP11C	757.553	0.134576	0.0436189	3.08526	0.00203372	0.0755999	NA
RND3	3644.25	0.175736	0.0571488	3.07506	0.00210463	0.0769741	NA
FAR1	1842.36	0.112208	0.036588	3.0668	0.00216365	0.0788333	NA
C11orf49	306.087	-0.212158	0.0691977	-3.06598	0.0021696	0.0788333	NA
WRAP53	805.309	-0.135122	0.0441164	-3.06284	0.00219245	0.0794053	NA
ADGRF1	1268.15	0.206722	0.0675433	3.06058	0.00220911	0.0797495	NA
TOR1AIP1	2956.68	0.109966	0.0360139	3.05344	0.00226232	0.0808377	NA
PDCD10	1452.16	0.109942	0.0360256	3.05176	0.00227505	0.0808377	NA
SKIL	1659.62	0.125738	0.0411663	3.0544	0.00225508	0.0808377	NA
SLC26A2	7899.3	0.12575	0.0411837	3.0534	0.00226263	0.0808377	NA
NARF	917.232	0.234576	0.0768674	3.0517	0.00227548	0.0808377	NA
HIVEP3	332.057	-0.21222	0.0696965	-3.04491	0.00232749	0.0812231	NA
LRRC41	2136.09	-0.131026	0.0430265	-3.04525	0.00232488	0.0812231	NA
RB1CC1	1429.42	0.12302	0.0403609	3.04799	0.00230374	0.0812231	NA
KCTD12	600.504	0.176545	0.0579865	3.04458	0.00233002	0.0812231	NA
RP11.12G12.7	202.825	-0.246502	0.0808974	-3.04709	0.00231067	0.0812231	NA
ARNT2	860.528	0.349449	0.114757	3.04513	0.00232583	0.0812231	NA
PDE4DIP	1568.68	-0.114301	0.0376285	-3.03762	0.00238451	0.0818439	NA
RAB1A	4189.44	0.0912517	0.0300223	3.03946	0.00237001	0.0818439	NA
SELENOH	1528.4	-0.113876	0.0374471	-3.04098	0.00235806	0.0818439	NA
MRPL52	2102.5	-0.102841	0.0338471	-3.03839	0.00237844	0.0818439	NA
RPS6KA3	4021.67	0.0859751	0.0282974	3.03827	0.00237941	0.0818439	NA
TUBGCP2	2255.89	-0.0888211	0.0292511	-3.0365	0.00239339	0.0818966	NA
SLC12A2	1009.12	0.151174	0.0498437	3.03296	0.00242164	0.0826098	NA
GLO1	6041.26	0.0964523	0.0318314	3.0301	0.00244476	0.0826404	NA
MNX1.AS1	103.451	-0.322756	0.106506	-3.03039	0.0024424	0.0826404	NA
ANGEL1	1319.65	-0.116607	0.0384818	-3.03018	0.00244412	0.0826404	NA
SLC2A12	648.269	0.240999	0.0796436	3.02597	0.00247836	0.0832715	NA
MAPRE2	610.462	0.14981	0.0494999	3.02647	0.00247429	0.0832715	NA
RBFOX2	3897.95	0.0863504	0.0285879	3.02053	0.00252336	0.0845289	NA
NLRX1	298.08	-0.22913	0.0758808	-3.0196	0.00253107	0.0845333	NA
ACOT4	106.081	-0.310751	0.103087	-3.01445	0.00257449	0.0857268	NA
ERP44	2111.5	0.0848442	0.0281824	3.01054	0.00260784	0.086322	NA
PLEKHH1	405.941	-0.169432	0.0562672	-3.01121	0.00260209	0.086322	NA
MAP4K3	2035.09	0.113881	0.037877	3.0066	0.00264189	0.0871903	NA
TRAF1	463.238	0.285941	0.0951826	3.00413	0.00266341	0.0876413	NA
UBA6	3634.34	0.0972174	0.0323844	3.00198	0.00268227	0.0877954	NA
PSMB8	2259.82	-0.0939833	0.031316	-3.00113	0.00268984	0.0877954	NA
SUN1	6223.59	0.0898861	0.0299529	3.00091	0.00269171	0.0877954	NA
WDR62	1437.98	-0.129496	0.0433238	-2.98903	0.00279866	0.0910178	NA
ARHGAP23	5133.96	-0.103916	0.034794	-2.9866	0.00282096	0.0914761	NA
TUBBP5	139.35	-0.275117	0.0922074	-2.98367	0.00284809	0.0920883	NA
BEX3	1628.29	-0.127631	0.0427891	-2.98279	0.00285636	0.0920889	NA
CRABP2	1627.95	0.188175	0.0631836	2.97822	0.00289923	0.0928221	NA
PNRC1	240.062	0.271367	0.0910896	2.97912	0.00289077	0.0928221	NA
ADAMTS15	189.21	0.303074	0.101781	2.97771	0.00290407	0.0928221	NA
MTG2	1621.79	-0.123384	0.0414602	-2.97595	0.00292081	0.0930904	NA
ABCF3	1678.23	-0.114516	0.0386015	-2.96662	0.0030109	0.0946101	NA
MEST	4788.55	-0.136927	0.0461218	-2.96882	0.00298942	0.0946101	NA
BAMBI	104.03	0.313138	0.105431	2.97008	0.00297721	0.0946101	NA
SBF2	1320.23	0.168902	0.0569152	2.96761	0.00300127	0.0946101	NA
RAB11A	4258.87	0.0957556	0.0322743	2.96693	0.00300786	0.0946101	NA
MED20	1118.24	-0.116348	0.0392714	-2.96266	0.00304989	0.0955661	NA
WDR73	984.37	-0.129425	0.0437148	-2.96067	0.00306971	0.0956498	NA
MRPS26	2059.73	-0.10281	0.0347239	-2.96079	0.00306846	0.0956498	NA
ELF1	2790.35	0.0904542	0.0306387	2.95228	0.00315434	0.0980131	NA
SUCO	7353.86	0.0847635	0.028736	2.94973	0.00318047	0.0982776	NA
C2CD3	2864.98	-0.104341	0.0353704	-2.94994	0.00317839	0.0982776	NA
FOXO3	2613.71	0.10038	0.0340426	2.94866	0.00319152	0.0982925	NA
CDH3	17203.6	0.130314	0.0442046	2.94798	0.00319858	0.0982925	NA
ITGA5	5497.45	0.194031	0.0658821	2.94513	0.00322821	0.0989304	NA
KLK10	1091.87	0.191535	0.0651062	2.94188	0.0032623	0.0997011	NA
PICALM	8005.46	0.0941621	0.0320255	2.94022	0.00327976	0.0999609	NA
DALRD3	302.814	-0.207542	0.07061	-2.93927	0.00328987	0.0999959	NA
EML3	1383.31	-0.137888	0.0469285	-2.93825	0.00330073	0.100003	NA
TTLL12	3669.18	-0.110163	0.0375016	-2.93756	0.00330803	0.100003	NA
YEATS2	1905.46	0.102435	0.0348911	2.93584	0.00332644	0.100288	NA
NLRP3	1325.43	0.134769	0.0459622	2.93217	0.00336608	0.100441	NA
OXA1L	3311.33	-0.103775	0.0353924	-2.93211	0.00336664	0.100441	NA
DYNC1H1	15013.6	-0.0975386	0.0332666	-2.93203	0.00336754	0.100441	NA
NCAPH2	1965.86	-0.130474	0.0444821	-2.93319	0.00335498	0.100441	NA
CALM1	8348.51	0.0851651	0.0290563	2.93104	0.00337834	0.100494	NA
SMG5	5409.1	-0.0725968	0.0247858	-2.92896	0.00340095	0.100898	NA
HPRT1	1421.31	0.121258	0.0414418	2.92599	0.00343356	0.101595	NA
NEAT1	4210.7	0.20258	0.0692927	2.92354	0.00346076	0.102129	NA
PARP10	1274.64	-0.196035	0.0672008	-2.91715	0.00353248	0.103971	NA
C17orf96	695.486	0.165133	0.0566963	2.9126	0.00358439	0.105221	NA
ALDH16A1	698.241	-0.167528	0.0575462	-2.9112	0.00360049	0.105416	NA
RNF24	1473.97	0.141503	0.0486608	2.90795	0.00363809	0.106238	NA
NETO2	3652.56	0.112337	0.0386574	2.90598	0.00366109	0.106631	NA
B9D1	288.054	-0.193474	0.0666559	-2.90257	0.00370109	0.107515	NA
MARCKSL1	3671.47	0.157074	0.054143	2.9011	0.00371857	0.107742	NA
NTN4	701.459	-0.158508	0.0547205	-2.89669	0.00377122	0.108984	NA
NFIX	1062.67	-0.121394	0.0419285	-2.89527	0.00378834	0.109196	NA
UGCG	2905.24	0.0954341	0.0330063	2.89139	0.00383537	0.110267	NA
TXNRD3	155.272	-0.250454	0.0866749	-2.88958	0.00385761	0.110341	NA
COL22A1	269.301	0.246324	0.0852461	2.88957	0.00385773	0.110341	NA
GPX3	842.373	-0.138936	0.0480973	-2.88864	0.00386907	0.110382	NA
TGFBR2	8943.27	-0.136128	0.0471997	-2.88409	0.00392541	0.111704	NA
TSC22D2	820.188	0.132571	0.0460296	2.88012	0.00397528	0.112264	NA
SEPT11	7492.52	0.083121	0.0288489	2.88125	0.00396104	0.112264	NA
TCP11L1	463.679	0.215968	0.0749729	2.88062	0.00396897	0.112264	NA
GALNT6	1926.18	-0.102471	0.0355969	-2.87864	0.003994	0.112508	NA
PLSCR1	1957.22	0.0999968	0.0347502	2.87759	0.00400729	0.112598	NA
HPCAL1	1494	-0.111734	0.0388691	-2.87461	0.00404523	0.113378	NA
BZW1	7783.58	0.0909249	0.03165	2.87282	0.0040682	0.113736	NA
TRAPPC2L	1278.25	-0.120674	0.0420335	-2.87089	0.00409312	0.114147	NA
TMEM50A	3136.41	0.0780701	0.0272121	2.86895	0.00411842	0.114258	NA
SNX25	624.721	0.13678	0.0476702	2.86929	0.00411393	0.114258	NA
NEURL1B	552.228	0.420871	0.146736	2.86822	0.00412783	0.114258	NA
B3GNT5	1091.32	0.144012	0.050249	2.86597	0.00415736	0.114639	NA
FAM111B	2120.06	0.137631	0.0480335	2.86532	0.00416587	0.114639	NA
GJB2	525.418	0.14969	0.0522512	2.86482	0.00417244	0.114639	NA
ME3	897.543	-0.157891	0.055271	-2.85668	0.00428103	0.117334	NA
ARTN	120.38	0.317084	0.111173	2.85215	0.00434241	0.118513	NA
NLRP1	604.599	0.149178	0.0523076	2.85194	0.00434531	0.118513	NA
WLS	1370.57	0.161349	0.0566781	2.84676	0.00441661	0.120164	NA
SOWAHB	496.799	0.177081	0.0622278	2.84569	0.00443159	0.120278	NA
MYPN	294.605	-0.196456	0.0690632	-2.84459	0.00444684	0.120399	NA
TNFRSF10B	6996.92	0.107763	0.037904	2.84304	0.00446857	0.120695	NA
UROD	1456.15	-0.0925888	0.0327147	-2.83019	0.00465207	0.123352	NA
S100A10	9718.74	0.0754002	0.0266507	2.8292	0.00466646	0.123352	NA
MANF	1568.86	0.132747	0.0469005	2.83039	0.00464909	0.123352	NA
TMEM41A	1813.89	0.101776	0.0359101	2.83418	0.00459437	0.123352	NA
RGS12	424.785	-0.161921	0.0572126	-2.83016	0.0046525	0.123352	NA
NFKB1	2673.45	0.0985078	0.0348108	2.8298	0.00465766	0.123352	NA
NEDD9	240.52	0.324703	0.11471	2.83064	0.00464545	0.123352	NA
FUT11	482.251	0.163709	0.057743	2.83512	0.0045808	0.123352	NA
MYO18A	3134.46	-0.130228	0.0460291	-2.82925	0.00466578	0.123352	NA
TRMT2A	1216.22	-0.138115	0.0488475	-2.82746	0.00469184	0.123729	NA
ZXDC	644.586	-0.13115	0.0464173	-2.82545	0.00472139	0.12417	NA
SLC1A6	245.697	0.504996	0.178771	2.82481	0.00473081	0.12417	NA
IRF2BP2	1951.29	0.0986469	0.0349547	2.82214	0.00477048	0.124419	NA
C3orf18	100.1	-0.310061	0.109876	-2.82192	0.00477375	0.124419	NA
MYBBP1A	4570.84	-0.115862	0.0410549	-2.82213	0.00477053	0.124419	NA
FAT1	4950.97	-0.0957317	0.0339786	-2.81741	0.00484132	0.124723	NA
DSE	6234.44	0.0937927	0.0332867	2.81772	0.00483653	0.124723	NA
ANAPC2	1251.05	-0.158184	0.0561421	-2.81756	0.00483897	0.124723	NA
HSD17B2	163.885	0.290167	0.102945	2.81865	0.0048226	0.124723	NA
PLP2	4838.09	0.0688231	0.0244249	2.81775	0.00483621	0.124723	NA
RGS3	800.751	-0.149492	0.0530868	-2.81599	0.00486277	0.124987	NA
MXD1	222.014	0.208266	0.0740032	2.81428	0.0048887	0.125138	NA
GLCE	1092.85	0.125067	0.0444428	2.81412	0.00489109	0.125138	NA
SLC2A1	8087.98	0.164468	0.058472	2.81277	0.00491168	0.125213	NA
ADGRE2	211.16	0.229157	0.0814794	2.81246	0.00491646	0.125213	NA
IRF2	775.065	0.137275	0.0488252	2.81156	0.00493022	0.125277	NA
TRMT112	2641.06	-0.111609	0.0398219	-2.80271	0.00506755	0.128474	NA
GAS6	1241.78	-0.143673	0.0512887	-2.80126	0.00509031	0.128758	NA
IRS2	1418.82	0.168866	0.0603386	2.79864	0.00513184	0.129515	NA
ANPEP	449.519	-0.204581	0.0731582	-2.79642	0.00516728	0.12986	NA
MRPL58	943.449	-0.117796	0.0421253	-2.79632	0.00516878	0.12986	NA
RAB17	682.75	-0.161942	0.0579817	-2.79298	0.00522252	0.130915	NA
PLK2	8029.7	0.0915747	0.0328047	2.79151	0.00524619	0.131214	NA
SHISA5	1760.86	-0.119509	0.0428241	-2.79069	0.00525955	0.131254	NA
KIAA1671	2823.25	-0.121264	0.0434943	-2.78804	0.00530284	0.132038	NA
SPAG9	3634.71	0.0994025	0.0356795	2.78599	0.0053365	0.132581	NA
PRMT6	838.447	-0.118592	0.0426146	-2.7829	0.00538754	0.133551	NA
IPMK	565.88	0.135588	0.0487768	2.77976	0.00543992	0.133956	NA
SLC36A4	741.069	0.146291	0.0526167	2.78032	0.00543056	0.133956	NA
SLC25A11	1883.63	-0.0964458	0.0346882	-2.78037	0.00542973	0.133956	NA
RBMS1	4301.63	0.0899051	0.032356	2.77863	0.00545894	0.134129	NA
SETD1B	1372.73	-0.105461	0.0379876	-2.77619	0.00550006	0.13432	NA
SNHG14	359.719	-0.172583	0.0621696	-2.77601	0.00550313	0.13432	NA
PDIA3	17297.3	0.0722903	0.0260321	2.77697	0.00548689	0.13432	NA
TNS4	5054.62	-0.180906	0.065184	-2.77531	0.0055149	0.13432	NA
MED24	2277.1	-0.1043	0.0376123	-2.77303	0.0055537	0.134971	NA
ZNF205	557.852	-0.185667	0.0670439	-2.76934	0.00561702	0.136213	NA
TTC26	688.945	-0.133278	0.0482167	-2.76415	0.00570718	0.137206	NA
ELK3	4945.13	0.117791	0.0426124	2.76424	0.00570549	0.137206	NA
SIX4	931.305	0.12774	0.0461819	2.76601	0.00567464	0.137206	NA
BCAR1	2711.39	-0.128337	0.0464267	-2.76429	0.00570468	0.137206	NA
GALE	1590.77	-0.107556	0.0389237	-2.76326	0.00572274	0.137284	NA
ADM	461.041	0.242997	0.0879698	2.76228	0.00573998	0.137402	NA
RPS19BP1	2499.52	-0.107118	0.0387929	-2.76128	0.00575746	0.137526	NA
DUSP10	813.998	0.144158	0.0522767	2.75759	0.00582287	0.13876	NA
MT1F	187.225	-0.237498	0.0861446	-2.75697	0.00583402	0.13876	NA
DLG5	3659.96	-0.0910821	0.0330553	-2.75545	0.00586119	0.13911	NA
MELTF	2030.8	0.137927	0.0500989	2.7531	0.00590346	0.139816	NA
GFOD1	624.469	0.126059	0.0458351	2.75028	0.00595435	0.139833	NA
APOBEC3B	631.218	0.168674	0.0613115	2.7511	0.00593957	0.139833	NA
KLHDC7B	394.088	0.274277	0.0997039	2.75092	0.0059429	0.139833	NA
PNPLA4	450.088	-0.154665	0.0562072	-2.75169	0.00592891	0.139833	NA
PRMT7	821.141	-0.140754	0.0512074	-2.7487	0.00598315	0.140214	NA
SLC11A2	1715.66	0.118047	0.0429956	2.74556	0.00604075	0.141267	NA
DTYMK	2694.74	-0.0786241	0.028652	-2.74411	0.00606758	0.141598	NA
ZNF318	1441.98	0.146563	0.0534637	2.74136	0.00611857	0.14249	NA
QPCT	391.353	0.195257	0.0713092	2.73817	0.0061782	0.143493	NA
TBX18	717.789	0.139969	0.0511269	2.73768	0.00618736	0.143493	NA
FAM167A	535.689	-0.216456	0.0791545	-2.7346	0.0062457	0.143567	NA
E2F8	1295.74	0.110123	0.0402489	2.73606	0.00621799	0.143567	NA
CDAN1	970.73	-0.131589	0.0481407	-2.73343	0.00626778	0.143567	NA
SLC9A3R2	672.706	-0.161101	0.0589361	-2.73349	0.00626679	0.143567	NA
TBC1D24	687.169	-0.13185	0.0482288	-2.73384	0.00626002	0.143567	NA
PICK1	1193.04	-0.110675	0.0404526	-2.73593	0.00622041	0.143567	NA
ULK3	1184.92	-0.124144	0.0454284	-2.73274	0.00628103	0.143576	NA
CA2	522.764	0.145942	0.0534302	2.73145	0.00630565	0.143844	NA
TARBP2	1209.98	-0.116819	0.0428305	-2.72746	0.00638234	0.145296	NA
KLF4	1999.11	0.101539	0.0372447	2.72626	0.00640556	0.145528	NA
NISCH	680.057	-0.146397	0.0538159	-2.72033	0.00652168	0.147266	NA
FAM160A2	459.541	-0.147783	0.0543099	-2.7211	0.00650651	0.147266	NA
DHRS4	343.754	-0.167633	0.0616187	-2.72048	0.00651868	0.147266	NA
PKIG	209.296	-0.210324	0.0773969	-2.71747	0.00657824	0.148243	NA
DDB2	394.03	-0.197745	0.0727959	-2.71643	0.00659906	0.148412	NA
MOCOS	560.154	-0.162674	0.059901	-2.71572	0.00661322	0.148431	NA
TRIP6	2434.19	-0.114193	0.0421051	-2.7121	0.00668577	0.149759	NA
FANCE	564.266	-0.134303	0.04956	-2.70991	0.00673015	0.150346	NA
RP11.58O9.2	155.483	-0.240159	0.088671	-2.70843	0.00676029	0.150346	NA
BTG3	1500.33	0.141661	0.052309	2.70815	0.00676592	0.150346	NA
IFNGR2	1808.04	0.109079	0.0402742	2.70842	0.00676051	0.150346	NA
NRBF2	828.59	0.134899	0.0498637	2.70535	0.00682319	0.151317	NA
C7orf26	521.505	-0.15078	0.0557698	-2.70362	0.0068589	0.151706	NA
ACADSB	433.915	-0.180093	0.0666226	-2.70318	0.00686792	0.151706	NA
COPS6	3748.05	-0.0720613	0.0266719	-2.70176	0.00689726	0.152053	NA
ITGB4	9674.34	-0.130784	0.0485024	-2.69645	0.00700839	0.154198	NA
REPIN1	1682.97	-0.111508	0.0414027	-2.69325	0.00707591	0.154685	NA
RP11.96D1.11	241.728	0.194627	0.0722452	2.69397	0.0070606	0.154685	NA
ALDH3A2	1134.63	-0.103247	0.0383442	-2.69265	0.00708874	0.154685	NA
TOM1L1	1042.92	0.110752	0.0411278	2.69287	0.00708397	0.154685	NA
DDX49	1453.82	-0.10048	0.0373239	-2.69212	0.00709985	0.154685	NA
GPX1	3833.76	-0.0981819	0.0364876	-2.69083	0.00712745	0.154984	NA
SGMS2	1302.15	0.0968174	0.0359962	2.68965	0.00715263	0.155112	NA
NFE2L3	4207.22	0.112515	0.0418387	2.68925	0.00716117	0.155112	NA
RAB6A	6428.11	0.0772919	0.0287639	2.68712	0.0072072	0.155807	NA
TLE2	169.41	-0.216984	0.0808048	-2.68528	0.00724684	0.156361	NA
HYI	107.832	-0.28736	0.10707	-2.68386	0.00727773	0.156724	NA
MRVI1	151.827	0.286781	0.106896	2.68281	0.00730072	0.156916	NA
JADE2	1230.92	-0.127979	0.0477217	-2.68177	0.00732328	0.157098	NA
SOCS3	2477.45	0.245741	0.0917536	2.67827	0.00740026	0.158445	NA
SPTLC2	2214.57	0.0996838	0.0372517	2.67595	0.00745168	0.15924	NA
ATP2C1	8009.82	0.120408	0.0450117	2.67503	0.00747229	0.159376	NA
LOXL2	2173.36	0.453575	0.169638	2.67378	0.00750006	0.159662	NA
FIS1	1281.62	-0.111631	0.0418365	-2.66827	0.00762423	0.161997	NA
AC013461.1	3011.4	0.0833175	0.0312559	2.66566	0.00768378	0.162952	NA
PSEN1	2681.34	0.0738632	0.0277258	2.66406	0.00772032	0.163416	NA
DSG2	11610.4	0.072901	0.027437	2.65703	0.00788315	0.166547	NA
MBOAT2	1579.71	0.0926765	0.034924	2.65367	0.00796228	0.167583	NA
ANKRD22	188.952	0.327739	0.12349	2.65398	0.00795474	0.167583	NA
NELFE	2337.45	-0.0889727	0.0335648	-2.65078	0.0080307	0.167672	NA
TBC1D2	563.946	-0.134008	0.0505648	-2.65023	0.0080437	0.167672	NA
ZBTB34	512.849	0.127888	0.0482488	2.6506	0.00803498	0.167672	NA
HSP90B1	33339.4	0.105597	0.039823	2.65165	0.00800994	0.167672	NA
UBTF	3721.68	-0.0720891	0.0272104	-2.64932	0.00806546	0.167672	NA
TWSG1	6117.11	0.0891194	0.0336229	2.65056	0.0080359	0.167672	NA
ZC3H7B	6088.74	-0.094551	0.0356924	-2.64905	0.00807172	0.167672	NA
BOD1L1	2535.5	0.0859696	0.0324782	2.64699	0.00812113	0.168073	NA
NSD1	4034.78	-0.0659569	0.0249163	-2.64714	0.00811755	0.168073	NA
IL18BP	163.533	0.23364	0.0883657	2.64401	0.00819302	0.168842	NA
DDX6	2473.42	0.087591	0.0331336	2.64357	0.00820371	0.168842	NA
BRIP1	1101.02	0.143877	0.0544166	2.64399	0.00819347	0.168842	NA
OSBPL2	1676.64	0.0907306	0.0343334	2.64263	0.00822643	0.168998	NA
RNF223	205.486	0.288301	0.109149	2.64135	0.00825776	0.169229	NA
ABCA1	149.858	0.381047	0.144285	2.64093	0.008268	0.169229	NA
RCAN1	1512.01	0.154299	0.058472	2.63885	0.00831878	0.169956	NA
DMAP1	827.394	-0.127098	0.0482028	-2.63673	0.00837088	0.170708	NA
RNF141	1035.08	0.148825	0.0564786	2.63507	0.00841195	0.171232	NA
COPS7A	1871.2	-0.0910135	0.0345587	-2.63359	0.00844874	0.171668	NA
MAL2	21428.3	0.077383	0.0294194	2.63034	0.00852985	0.17287	NA
SSBP4	880.704	-0.133202	0.0506474	-2.62998	0.00853887	0.17287	NA
MVB12A	645.822	-0.13915	0.052954	-2.62775	0.00859527	0.173696	NA
PNPLA8	663.684	0.131803	0.0502727	2.62176	0.00874771	0.174615	NA
DDIT4	1695.28	0.456118	0.173877	2.62322	0.00871026	0.174615	NA
NEU3	1029.3	-0.110102	0.0419404	-2.62521	0.0086596	0.174615	NA
GOLT1B	1738.37	0.10797	0.0411778	2.62205	0.00874032	0.174615	NA
GXYLT1	1420.56	0.136173	0.051901	2.62371	0.00869768	0.174615	NA
TM9SF2	5589.03	0.0648763	0.0247483	2.62145	0.00875568	0.174615	NA
ANAPC11	1336.8	-0.131902	0.0502939	-2.62262	0.00872577	0.174615	NA
ECSIT	537.205	-0.156914	0.0598668	-2.62105	0.00876598	0.174615	NA
DOPEY2	689.656	0.183084	0.069963	2.61687	0.00887408	0.176453	NA
RAB38	723.954	0.115631	0.0442038	2.61586	0.00890028	0.17666	NA
SH3BGRL3	4389.82	0.0999441	0.0382262	2.61455	0.00893461	0.177026	NA
ADRB2	568.371	0.177467	0.0679164	2.61302	0.00897467	0.177504	NA
P4HA2	1703.24	0.122822	0.0470551	2.61017	0.00904959	0.177726	NA
RASSF4	117.941	0.27109	0.103796	2.61177	0.00900741	0.177726	NA
BAD	1630.44	-0.124183	0.0475556	-2.61131	0.00901956	0.177726	NA
CD9	8111.69	0.0877722	0.0336266	2.6102	0.00904881	0.177726	NA
EMB	1181.37	0.100697	0.0386537	2.6051	0.00918473	0.180063	NA
EIF2AK4	4230.78	-0.108779	0.0417702	-2.60423	0.00920818	0.180206	NA
SLC2A4RG	3046.65	-0.119597	0.045939	-2.60339	0.00923056	0.180327	NA
FGD1	527.059	-0.143561	0.0551836	-2.60151	0.00928154	0.181006	NA
SSSCA1	1380.04	-0.114544	0.0440537	-2.6001	0.00931977	0.181118	NA
MCRIP2	777.349	-0.130721	0.0502669	-2.60054	0.00930765	0.181118	NA
MICB	2668.41	0.116258	0.0447573	2.59753	0.00938962	0.181842	NA
LAMA3	49694.5	0.135549	0.052182	2.59762	0.00938714	0.181842	NA
DSC3	2892.95	0.110623	0.0426115	2.59608	0.0094295	0.182298	NA
SLC1A4	614.918	0.136026	0.0524449	2.5937	0.00949484	0.183105	NA
HDAC9	711.235	0.119799	0.0461944	2.59337	0.00950405	0.183105	NA
TNFAIP3	9368.31	0.300243	0.115884	2.59089	0.0095727	0.183499	NA
SLC25A28	288.801	-0.177472	0.0684841	-2.59144	0.00955758	0.183499	NA
PEX16	203.273	-0.192751	0.0743966	-2.59085	0.00957384	0.183499	NA
MTPN	6912.66	0.0692155	0.0267488	2.58762	0.00966423	0.184913	NA
PTP4A2	6451.27	0.0942804	0.036454	2.58628	0.00970175	0.184983	NA
BAP1	1664.2	-0.0987605	0.0381854	-2.58634	0.00970004	0.184983	NA
CMBL	857.728	-0.140881	0.0544844	-2.58572	0.00971763	0.184983	NA
EXOC3	1644.69	-0.0845991	0.0327379	-2.58413	0.00976243	0.185519	NA
SLC12A9	1847.68	-0.140401	0.0543479	-2.58338	0.00978374	0.185608	NA
FANCC	844.336	-0.103288	0.0400049	-2.58188	0.00982642	0.186101	NA
DSP	6139.46	0.0925136	0.0358606	2.57981	0.00988546	0.186902	NA
LRWD1	1098.47	-0.125081	0.0485603	-2.57579	0.0100012	0.188451	NA
EIF3G	1975.23	-0.0861819	0.0334582	-2.57581	0.0100005	0.188451	NA
TUFT1	3238.06	0.0940411	0.0365928	2.56993	0.0101718	0.188838	NA
PMVK	522.171	-0.162807	0.063329	-2.57082	0.0101458	0.188838	NA
GAD1	240.263	0.184546	0.0717703	2.57134	0.0101306	0.188838	NA
PNKD	1423.86	-0.111812	0.0434984	-2.57048	0.0101557	0.188838	NA
SFTA1P	139.472	0.255939	0.0995424	2.57116	0.0101359	0.188838	NA
ADAM10	6319.61	0.0758663	0.0294872	2.57285	0.0100864	0.188838	NA
EEF2KMT	787.856	-0.119371	0.0464603	-2.5693	0.0101903	0.188838	NA
MRI1	873.181	-0.115654	0.0450098	-2.56952	0.0101839	0.188838	NA
FUZ	231.134	-0.190188	0.0740199	-2.56942	0.0101868	0.188838	NA
PES1	3979.7	-0.0849251	0.033054	-2.56928	0.010191	0.188838	NA
FLYWCH2	448.945	-0.159335	0.0620672	-2.56714	0.0102541	0.189693	NA
MRPL20	1863.88	-0.089302	0.0348168	-2.56491	0.0103204	0.190287	NA
ZDHHC20	4875.5	0.0855205	0.0333404	2.56507	0.0103156	0.190287	NA
ALG2	1233.38	0.104069	0.040607	2.56284	0.010382	0.191108	NA
VPS13D	1239.48	-0.0972281	0.0379722	-2.56051	0.0104519	0.19147	NA
PLEKHM2	2030.66	-0.114488	0.044704	-2.56102	0.0104366	0.19147	NA
PEX6	1033.23	-0.179561	0.0701437	-2.5599	0.0104704	0.19147	NA
ARHGDIB	3652.17	-0.071438	0.0279026	-2.56027	0.0104592	0.19147	NA
EXTL2	539.777	-0.182997	0.0715835	-2.55641	0.0105757	0.191732	NA
MAP4K4	5995.48	0.0547612	0.0214386	2.55433	0.0106394	0.191732	NA
MREG	738.598	0.114004	0.0445934	2.55653	0.0105722	0.191732	NA
SSR3	5017.57	0.0808097	0.0316333	2.55458	0.0106316	0.191732	NA
PLIN2	345.038	-0.176889	0.0692091	-2.55586	0.0105927	0.191732	NA
CDK8	827.989	0.111435	0.0435564	2.55841	0.0105151	0.191732	NA
NR2F2	5626.54	0.0821941	0.0321688	2.55509	0.0106161	0.191732	NA
TMEM107	277.13	-0.196189	0.0767595	-2.55589	0.0105916	0.191732	NA
COMT	2085.24	-0.13922	0.0544266	-2.55794	0.0105294	0.191732	NA
RAVER1	767.551	-0.141823	0.0555592	-2.55265	0.0106906	0.192345	NA
WSB1	1577.49	0.0933349	0.0365822	2.55138	0.0107299	0.19274	NA
HARS	2716.34	-0.066672	0.0261539	-2.54921	0.0107966	0.193628	NA
ELMOD3	347.953	-0.169705	0.0666596	-2.54585	0.0109013	0.194181	NA
FAM60A	2638.25	0.0877518	0.0344446	2.54762	0.010846	0.194181	NA
TUBA1A	214.266	0.230922	0.0907203	2.54542	0.0109145	0.194181	NA
ARID3A	643.284	0.168245	0.0660635	2.54671	0.0108743	0.194181	NA
RHPN2	1747.38	0.1232	0.0483809	2.54646	0.0108822	0.194181	NA
SLC38A10	1551.16	-0.111753	0.0439253	-2.54417	0.0109539	0.194571	NA
TACC3	4345.02	-0.0834074	0.0328009	-2.54284	0.0109956	0.195001	NA
POR	1637.37	-0.114067	0.0448767	-2.54178	0.0110291	0.195198	NA
UBAP1	2586.43	0.0867674	0.0341419	2.54138	0.0110417	0.195198	NA
UAP1	3919.88	0.116114	0.045811	2.53464	0.0112563	0.197089	NA
STK36	472.37	-0.156673	0.0617676	-2.53649	0.0111971	0.197089	NA
STC2	882.663	0.159117	0.0628231	2.53278	0.011316	0.197089	NA
PSMB9	948.4	-0.139968	0.0552419	-2.53372	0.0112859	0.197089	NA
ARHGEF39	1028.81	-0.105983	0.041804	-2.53524	0.0112369	0.197089	NA
RTKN2	2294.69	0.105276	0.0415759	2.53214	0.0113368	0.197089	NA
MT1L	145.487	-0.225323	0.0889528	-2.53306	0.0113071	0.197089	NA
PELP1	3447.42	-0.112005	0.0441967	-2.53424	0.0112693	0.197089	NA
BLMH	1287.96	-0.0843071	0.0332973	-2.53195	0.011343	0.197089	NA
KIF18B	2521.6	-0.093315	0.036851	-2.53223	0.0113341	0.197089	NA
TEX2	4010	-0.0765554	0.0302266	-2.53272	0.0113183	0.197089	NA
ST6GAL1	217.037	0.227222	0.0898353	2.52931	0.0114286	0.197985	NA
C5orf42	723.348	-0.13887	0.0549082	-2.52913	0.0114345	0.197985	NA
CASK	1806.48	0.0937925	0.0370908	2.52872	0.0114478	0.197985	NA
EPHA2	7033.62	-0.13217	0.0523375	-2.52534	0.0115587	0.199069	NA
SEMA4D	746.86	0.131702	0.0521515	2.52537	0.0115578	0.199069	NA
FTH1	11188.2	0.0586168	0.0232179	2.52463	0.0115819	0.199069	NA
MXRA7	1183.68	0.097907	0.0387735	2.5251	0.0115664	0.199069	NA
GMPPB	789.496	-0.140003	0.0554926	-2.52291	0.0116388	0.19974	NA
SYNRG	1448.85	-0.101281	0.04016	-2.52195	0.0116707	0.19998	NA
HES1	358.403	0.181901	0.0721736	2.52033	0.0117244	0.200284	NA
UCA1	2105.39	0.134285	0.0532718	2.52076	0.0117103	0.200284	NA
AURKAIP1	2962.43	-0.103857	0.0412583	-2.51724	0.011828	0.201206	NA
SUSD4	154.838	0.223706	0.0888744	2.5171	0.0118325	0.201206	NA
ENO2	453.794	0.230067	0.0913874	2.51749	0.0118195	0.201206	NA
GTF3C2	2751.68	-0.0753963	0.0299666	-2.51601	0.0118692	0.201261	NA
GFPT2	1125.72	0.319944	0.127167	2.51593	0.0118718	0.201261	NA
PTPN14	4770.08	-0.0804077	0.0319692	-2.51516	0.0118978	0.201396	NA
FBXL5	1628.28	-0.320696	0.127569	-2.5139	0.0119403	0.20181	NA
GRHPR	3545.15	-0.103283	0.0411095	-2.5124	0.0119914	0.202235	NA
PCNX4	2348.21	-0.114355	0.0455218	-2.51209	0.0120017	0.202235	NA
H3F3AP4	266.427	0.186708	0.0743538	2.51107	0.0120366	0.202516	NA
C14orf159	379.686	-0.160711	0.0640621	-2.50868	0.0121183	0.203584	NA
GPC1	1571.5	-0.138817	0.0553724	-2.50697	0.012177	0.203695	NA
CDC42EP2	1058.02	0.187321	0.0747109	2.50727	0.0121666	0.203695	NA
PIK3C3	454.098	0.139899	0.0558057	2.50689	0.0121797	0.203695	NA
RPUSD1	1832.86	-0.107551	0.0429368	-2.50487	0.0122496	0.204558	NA
QTRT1	559.765	-0.165782	0.0662154	-2.50368	0.0122909	0.20494	NA
COBLL1	752.273	0.13494	0.053922	2.5025	0.0123321	0.20532	NA
SNRPC	3231.59	-0.074243	0.0296819	-2.50129	0.0123742	0.205715	NA
SYT14	2028.54	0.114798	0.0459147	2.50024	0.0124109	0.206	NA
SUMO1	3238.63	0.0698218	0.0279375	2.49922	0.0124468	0.206	NA
IQCE	484.944	-0.150826	0.0603464	-2.49933	0.0124428	0.206	NA
FBXW5	3188.29	-0.0960257	0.0384625	-2.49661	0.0125388	0.2067	NA
LAYN	271.187	0.175921	0.0704433	2.49734	0.0125129	0.2067	NA
CLUAP1	128.637	-0.249221	0.0998307	-2.49644	0.0125447	0.2067	NA
FNBP1L	2008.97	0.0814801	0.0327084	2.49111	0.0127346	0.207952	NA
SMYD5	1550.06	-0.0837777	0.0336067	-2.49289	0.0126708	0.207952	NA
CCNJL	764.002	0.130355	0.0523226	2.49138	0.0127249	0.207952	NA
PGAM1	2006.66	0.110558	0.0443693	2.49177	0.0127109	0.207952	NA
CHKA	950.994	-0.102155	0.0410156	-2.49064	0.0127511	0.207952	NA
FOXRED2	1685.75	-0.107132	0.0429877	-2.49215	0.0126973	0.207952	NA
ELF4	3226.99	0.122822	0.0492744	2.4926	0.012681	0.207952	NA
RANGRF	566.042	-0.1353	0.054356	-2.48916	0.0128047	0.20852	NA
NR5A2	116.097	-0.254545	0.102354	-2.48692	0.0128856	0.20862	NA
ARRDC3	121.89	0.38221	0.153687	2.48693	0.0128849	0.20862	NA
DTWD1	350.254	-0.157114	0.0631486	-2.48801	0.0128461	0.20862	NA
SEC11A	3081.29	0.0676032	0.0271746	2.48774	0.0128559	0.20862	NA
TPD52	2936.64	0.0922299	0.0371022	2.48583	0.0129248	0.208649	NA
SERPINB2	2508.71	0.330068	0.13276	2.4862	0.0129116	0.208649	NA
SUPT7L	1570.93	-0.0951654	0.0382935	-2.48516	0.0129493	0.208698	NA
LIPH	213.814	0.19042	0.0766629	2.48386	0.0129966	0.208698	NA
C11orf68	1190.21	-0.105007	0.0422905	-2.48298	0.0130289	0.208698	NA
GRAMD1B	460.589	-0.230505	0.0928293	-2.48311	0.0130241	0.208698	NA
MRPS34	2573.48	-0.11389	0.0458738	-2.48267	0.0130401	0.208698	NA
ADGRG1	4245.71	-0.109735	0.0441899	-2.48325	0.0130188	0.208698	NA
FUT4	706.804	0.117414	0.0473064	2.48199	0.013065	0.208796	NA
RHBDD3	1074.25	-0.120684	0.0487015	-2.47804	0.0132107	0.210823	NA
ATP6V1C1	2496.12	0.0778861	0.0314696	2.47496	0.0133251	0.212042	NA
KCTD11	894.465	0.276349	0.111649	2.47515	0.0133181	0.212042	NA
PDIA5	735.731	0.114883	0.0464315	2.47424	0.0133521	0.212169	NA
KLF3	2010.49	0.0765247	0.0309479	2.47269	0.0134099	0.212785	NA
PITPNM2	970.67	-0.124918	0.0505993	-2.46877	0.0135577	0.214824	NA
GEMIN6	579.292	-0.120208	0.0487012	-2.46826	0.013577	0.214825	NA
IL1RAP	565.999	0.153396	0.0622035	2.46604	0.0136615	0.215856	NA
SLC16A1	6098.63	0.089215	0.0362015	2.4644	0.0137244	0.216052	NA
TM4SF1	2949.08	0.0900761	0.0365619	2.46366	0.0137527	0.216052	NA
FAM126A	3187.12	0.0939456	0.038126	2.46409	0.0137363	0.216052	NA
ASTN2	148.247	-0.219378	0.0890809	-2.46268	0.0137901	0.216052	NA
UQCC3	707.036	-0.140998	0.0572497	-2.46287	0.0137831	0.216052	NA
CIC	2188.58	-0.123379	0.0500769	-2.46378	0.0137479	0.216052	NA
STK11IP	844.087	-0.142324	0.0578421	-2.46057	0.0138717	0.216116	NA
YAP1	8248.06	0.0516328	0.0209829	2.46071	0.0138661	0.216116	NA
CD2BP2	3174.82	-0.0895848	0.0363896	-2.46182	0.0138233	0.216116	NA
GSS	3229.98	-0.0854541	0.0347201	-2.46123	0.0138462	0.216116	NA
TIMP3	3435.86	0.247804	0.100744	2.45975	0.0139036	0.21631	NA
THUMPD3	708.772	-0.123596	0.0502714	-2.45858	0.0139488	0.216711	NA
SPOUT1	1879.71	-0.125762	0.0511652	-2.45795	0.0139732	0.216789	NA
TRIOBP	1422.74	-0.134473	0.0547742	-2.45504	0.0140869	0.218249	NA
CASC3	3707.9	-0.0666867	0.0271767	-2.45382	0.0141347	0.218685	NA
EFCAB2	223.322	-0.186	0.0758745	-2.45142	0.0142295	0.21894	NA
RAD23B	11304.7	0.0589454	0.0240428	2.45169	0.0142188	0.21894	NA
EHMT1	1969.11	-0.117764	0.0480204	-2.45237	0.0141919	0.21894	NA
CCDC34	372.945	-0.164209	0.0670235	-2.45001	0.0142851	0.21894	NA
NPTN	2853.1	0.0752787	0.030724	2.45016	0.0142792	0.21894	NA
CNTNAP1	506.549	0.178706	0.0729432	2.44993	0.0142885	0.21894	NA
NT5C	830.189	-0.116028	0.0473359	-2.45115	0.01424	0.21894	NA
CLIC5	470.814	0.153508	0.062688	2.44876	0.0143349	0.219349	NA
AMZ2	1861.37	-0.0750436	0.0306671	-2.44704	0.0144037	0.2201	NA
SRM	2850.83	-0.089025	0.0364311	-2.44365	0.0145394	0.220363	NA
TMCO4	812.831	-0.126052	0.0515832	-2.44366	0.0145393	0.220363	NA
F2RL1	3382.73	0.234119	0.0957361	2.44546	0.0144668	0.220363	NA
LINC00094	647.054	-0.11546	0.047215	-2.4454	0.014469	0.220363	NA
RPS6KB2	2737.49	-0.089375	0.0365636	-2.44437	0.0145106	0.220363	NA
HSPBP1	1730.75	-0.100499	0.0411074	-2.44478	0.0144942	0.220363	NA
FOSL2	3056.28	0.0966234	0.0396028	2.43981	0.0146949	0.221758	NA
FOXN2	1362.13	0.0992137	0.0407036	2.43747	0.0147905	0.221758	NA
ATP10D	1129.67	-0.15134	0.0620681	-2.43829	0.0147571	0.221758	NA
PHACTR2	1836.92	0.115992	0.0475739	2.43815	0.0147627	0.221758	NA
SAMD9	2384.71	0.113686	0.0466159	2.43878	0.0147369	0.221758	NA
SNHG7	959.159	-0.104221	0.0427434	-2.43829	0.0147568	0.221758	NA
E2F7	1334.42	0.112539	0.046163	2.43787	0.0147743	0.221758	NA
ALPK3	297.518	0.369325	0.151341	2.44035	0.0146731	0.221758	NA
MPHOSPH9	906.75	-0.127457	0.052314	-2.43638	0.014835	0.222127	NA
EML1	120.673	-0.231058	0.0948705	-2.43551	0.0148706	0.222362	NA
ATP6V0E1	2331.27	0.0786125	0.0322983	2.43395	0.014935	0.223025	NA
C8orf82	411.048	-0.180786	0.0743143	-2.43273	0.0149855	0.223481	NA
CENPU	2041.51	0.114811	0.0472078	2.43204	0.0150142	0.223609	NA
FAM234A	657.534	-0.153344	0.0631426	-2.42854	0.0151597	0.225176	NA
TBC1D20	2291.62	0.0716958	0.0295175	2.42893	0.0151436	0.225176	NA
SEC31A	3805.51	0.0785894	0.0324033	2.42535	0.0152937	0.226562	NA
MYO7A	107.358	-0.255186	0.105206	-2.42559	0.0152834	0.226562	NA
ATP6V1H	1165.18	0.0951045	0.039226	2.42453	0.0153283	0.226774	NA
OBSCN	464.55	-0.162698	0.0671321	-2.42355	0.0153697	0.227084	NA
RAPH1	753.328	0.115726	0.047769	2.42262	0.0154091	0.227366	NA
VMP1	3444.33	0.0743105	0.0307108	2.41968	0.0155341	0.228605	NA
ADARB1	514.338	-0.120209	0.0496783	-2.41974	0.0155315	0.228605	NA
USO1	3522.36	0.0714052	0.029534	2.41773	0.0156178	0.229534	NA
MB21D1	1162.08	0.121389	0.0502353	2.41642	0.0156742	0.229563	NA
NSUN5	1255.6	-0.104387	0.0432001	-2.41635	0.0156768	0.229563	NA
NUSAP1	3899.63	0.0761717	0.0315248	2.41625	0.0156815	0.229563	NA
DAPP1	2152.86	0.233133	0.0965262	2.41523	0.0157253	0.229602	NA
SNPH	326.949	-0.192643	0.0797577	-2.41536	0.0157197	0.229602	NA
KRT34	2084.91	0.239614	0.099257	2.41408	0.015775	0.230026	NA
PHGDH	2488.44	-0.121371	0.0502985	-2.41302	0.0158209	0.230394	NA
SIMC1	482.946	0.147143	0.0609918	2.4125	0.0158437	0.230426	NA
MTOR	3566.08	-0.0621522	0.0258261	-2.40657	0.0161033	0.233222	NA
RAB7A	6131.23	0.051571	0.0214282	2.40669	0.016098	0.233222	NA
TNFAIP8	169.305	0.206483	0.0857817	2.40707	0.016081	0.233222	NA
RIPPLY3	157.931	0.201916	0.0839149	2.4062	0.0161196	0.233222	NA
MT1X	166.268	-0.202717	0.0842817	-2.40523	0.0161621	0.233534	NA
LTBR	4013.14	-0.10058	0.0418263	-2.40472	0.0161851	0.233563	NA
KDM5B	1233.4	0.0908326	0.0377833	2.40404	0.0162149	0.233691	NA
ARSJ	665.713	-0.139861	0.0581987	-2.40317	0.0162538	0.233785	NA
MAGT1	3985.23	0.0697661	0.0290335	2.40295	0.0162633	0.233785	NA
PROM2	3479.09	-0.15843	0.0659568	-2.40202	0.0163049	0.234081	NA
HSD3B7	264.066	-0.234478	0.0977112	-2.3997	0.0164085	0.235265	NA
CEP170B	3705.57	-0.108823	0.0454101	-2.39645	0.0165546	0.237056	NA
EPB41L4B	480.098	0.140084	0.0584845	2.39524	0.0166095	0.237538	NA
RMND5A	1282.31	0.0900281	0.0376017	2.39425	0.0166542	0.237871	NA
ATG4C	343.08	-0.175244	0.0732632	-2.39198	0.0167577	0.239044	NA
CD47	1005.43	0.0935443	0.0391263	2.39083	0.0168102	0.239487	NA
ZFAND3	1650.45	0.0752377	0.0315078	2.38791	0.0169446	0.240874	NA
SPTBN2	3057.18	-0.136676	0.0572472	-2.38746	0.0169652	0.240874	NA
GLIPR1	616.114	0.158024	0.0662066	2.38684	0.016994	0.240874	NA
C15orf40	535.747	0.119029	0.0498651	2.38701	0.0169859	0.240874	NA
RNF19A	1181.53	0.111139	0.0465848	2.38572	0.0170455	0.241298	NA
CCDC113	145.001	-0.212367	0.0890879	-2.3838	0.0171351	0.242259	NA
KCTD9	1920.11	0.0976115	0.0409676	2.38265	0.0171885	0.242707	NA
CACNG4	130.006	0.266678	0.111953	2.38205	0.0172164	0.242793	NA
OTUD3	393.056	0.133995	0.0563894	2.37625	0.0174896	0.243947	NA
ADAM17	2623.11	0.069525	0.0292264	2.37884	0.017367	0.243947	NA
BAZ2B	567.574	0.135029	0.0567666	2.37867	0.017375	0.243947	NA
ELP6	560.059	-0.119971	0.0504327	-2.37883	0.0173678	0.243947	NA
RAC1	7450.98	0.056622	0.0238276	2.37632	0.0174864	0.243947	NA
CIZ1	4804.48	-0.0743601	0.0312869	-2.37672	0.0174675	0.243947	NA
ABTB2	280.973	0.190061	0.0800032	2.37567	0.0175169	0.243947	NA
C14orf80	999.455	-0.131594	0.0553601	-2.37706	0.0174512	0.243947	NA
MYO5A	1014.19	0.092275	0.038804	2.37797	0.0174081	0.243947	NA
RRP7BP	527.312	-0.115943	0.0488037	-2.3757	0.0175157	0.243947	NA
GNAQ	1566.33	0.088693	0.0374082	2.37095	0.0177425	0.24678	NA
SLC37A3	1359.36	0.0794205	0.0335216	2.36923	0.017825	0.247619	NA
ITPK1	2954.13	-0.0932527	0.0393888	-2.36749	0.0179092	0.248478	NA
NRP1	224.994	-0.22848	0.0965916	-2.36543	0.0180093	0.249557	NA
NFIL3	278.775	0.189215	0.0800874	2.36261	0.0181468	0.250648	NA
RECQL	1901.78	0.0823458	0.0348516	2.36275	0.0181398	0.250648	NA
WWC3	909.34	-0.111915	0.0473727	-2.36243	0.0181554	0.250648	NA
PREP	1448.17	0.0787476	0.0333585	2.36064	0.0182432	0.251549	NA
GPR137B	110.12	0.258821	0.109701	2.35933	0.0183079	0.251818	NA
ABHD11	746.233	-0.105435	0.0446857	-2.35947	0.018301	0.251818	NA
PSMG3	991.634	-0.0961073	0.0407682	-2.35741	0.0184028	0.252813	NA
PDCD6IP	2295.08	0.0696259	0.0295427	2.35679	0.0184335	0.252922	NA
ZGPAT	278.863	-0.175407	0.0744464	-2.35615	0.0184655	0.253049	NA
LAPTM4B	2584.8	0.0741661	0.0314936	2.35496	0.0185246	0.253549	NA
ACP2	804.74	-0.102009	0.0433471	-2.3533	0.0186078	0.254147	NA
TSEN54	951.624	-0.104794	0.044533	-2.35317	0.0186139	0.254147	NA
PLA2G2F	111.981	0.265403	0.112838	2.35207	0.0186692	0.254243	NA
GADD45A	2739.14	0.142516	0.0605897	2.35215	0.0186651	0.254243	NA
LRRFIP1	4264.39	0.0718027	0.0305326	2.35167	0.0186893	0.254243	NA
G3BP2	6315.29	0.0756104	0.0321733	2.3501	0.0187685	0.254509	NA
BNIP3	1260.6	0.319218	0.135842	2.34992	0.0187773	0.254509	NA
PLEKHG3	2798.74	-0.0958588	0.0407856	-2.35031	0.018758	0.254509	NA
RRP9	920.779	-0.1005	0.042802	-2.34802	0.0188734	0.255237	NA
ALDH5A1	230.794	-0.172695	0.0735815	-2.34699	0.0189259	0.255237	NA
COG5	2226.74	0.100858	0.0429805	2.3466	0.0189454	0.255237	NA
ERLIN2	2401.08	-0.0690433	0.0294219	-2.34666	0.0189423	0.255237	NA
LINC00294	269.254	0.163593	0.0696786	2.34782	0.0188838	0.255237	NA
RNF166	452.555	-0.131384	0.0560483	-2.34412	0.0190723	0.256636	NA
TMEM51	1170.77	0.0983739	0.0420029	2.34208	0.0191768	0.257422	NA
ZFAND6	1463.22	0.0813847	0.0347436	2.34244	0.0191581	0.257422	NA
PAFAH2	462.612	-0.12285	0.0524972	-2.34012	0.0192775	0.258462	NA
SLC25A40	1066.39	0.113019	0.0483187	2.33902	0.0193343	0.258602	NA
NSMCE1	745.916	-0.105532	0.0451147	-2.33919	0.0193256	0.258602	NA
ARMCX5.GPRASP2	108.912	0.252663	0.10807	2.33795	0.0193899	0.259035	NA
RBMXL1	597.941	0.114818	0.0492081	2.33332	0.0196314	0.259773	NA
RBM8A	3038.61	-0.0603529	0.0258582	-2.334	0.0195957	0.259773	NA
C7orf50	2577.41	-0.0860369	0.0368654	-2.33381	0.0196054	0.259773	NA
AF121898.3	435.593	0.143895	0.0616488	2.33411	0.0195898	0.259773	NA
GRHL2	2551.07	-0.0849602	0.0363641	-2.33638	0.0194715	0.259773	NA
AIFM2	2316.97	-0.0916375	0.0392678	-2.33365	0.0196139	0.259773	NA
CCDC85B	1484.84	-0.150726	0.0645628	-2.33456	0.0195663	0.259773	NA
CMTM4	4270.62	0.0689712	0.0295301	2.33562	0.0195108	0.259773	NA
AGTRAP	613.635	-0.12254	0.0525616	-2.33136	0.0197344	0.259911	NA
GFPT1	3170.45	0.0703591	0.0301717	2.33196	0.0197029	0.259911	NA
PARP9	867.037	-0.123374	0.0529198	-2.33135	0.019735	0.259911	NA
NIPA2	2279.59	0.0890485	0.038191	2.33166	0.0197187	0.259911	NA
POMT2	888.223	-0.0970706	0.0416655	-2.32976	0.0198189	0.260093	NA
POLDIP2	4081.76	-0.0549465	0.0235795	-2.33027	0.0197921	0.260093	NA
PAF1	1876.74	-0.0735191	0.031551	-2.33017	0.0197974	0.260093	NA
FNDC3B	4268.5	0.082525	0.0354387	2.32867	0.0198764	0.260542	NA
GDAP2	614.342	0.106084	0.0456041	2.32619	0.0200083	0.261666	NA
LRIG1	370.222	0.218479	0.0939237	2.32613	0.0200114	0.261666	NA
FRMD4A	369.512	-0.150701	0.0648021	-2.32556	0.0200419	0.261666	NA
WARS	3775.03	-0.0574423	0.0247032	-2.3253	0.020056	0.261666	NA
BCAM	2788.83	-0.146024	0.0628123	-2.32477	0.0200843	0.26173	NA
WDR34	3557.73	-0.0991958	0.0426828	-2.32402	0.0201244	0.261922	NA
PKD1P5	262.862	-0.191252	0.082308	-2.32362	0.0201461	0.261922	NA
KLF6	3394.09	0.129983	0.0559661	2.32254	0.0202041	0.262371	NA
MLST8	1521.02	-0.0948627	0.040868	-2.3212	0.0202761	0.263	NA
MTX1	767.957	-0.114154	0.0492083	-2.31981	0.020351	0.263665	NA
DUS3L	1296.84	-0.119472	0.0515294	-2.31852	0.020421	0.264265	NA
FAM84A	585.116	0.321654	0.138763	2.318	0.0204492	0.264279	NA
KRI1	830.086	-0.0985492	0.0425328	-2.31701	0.0205029	0.264279	NA
ILF3	8767.18	-0.0578229	0.0249562	-2.31697	0.0205052	0.264279	NA
ARRDC2	512.408	0.11721	0.0505923	2.31676	0.0205168	0.264279	NA
SOAT1	4289.52	0.0853793	0.0369028	2.31363	0.0206882	0.265679	NA
FBXO5	1288.94	0.0960134	0.0415076	2.31315	0.0207143	0.265679	NA
MYH16	460.841	0.129392	0.0559508	2.3126	0.0207446	0.265679	NA
CCDC6	2447.55	0.0781028	0.0337496	2.31419	0.0206574	0.265679	NA
TTI1	2372.76	-0.0818939	0.0354098	-2.31275	0.0207365	0.265679	NA
RTN3	4836.15	0.0683377	0.0295597	2.31185	0.0207858	0.26569	NA
GIT2	1576.66	-0.0729323	0.0315489	-2.31172	0.0207931	0.26569	NA
CNOT6	2181.31	0.0768663	0.0332709	2.31032	0.0208707	0.266271	NA
LEMD3	1249.87	0.0924206	0.0400084	2.31003	0.0208863	0.266271	NA
DPH1	622.88	-0.10339	0.0448243	-2.30657	0.0210788	0.267806	NA
GATA6	192.249	0.203668	0.0882976	2.30661	0.0210766	0.267806	NA
ARVCF	386.921	-0.181609	0.0787314	-2.30669	0.021072	0.267806	NA
SPCS3	7091.05	0.079691	0.0345605	2.30584	0.0211194	0.268017	NA
HBP1	551.127	0.117434	0.050948	2.30497	0.021168	0.268211	NA
FAM120A	7390.27	-0.062896	0.0272902	-2.30471	0.0211828	0.268211	NA
COQ10B	1023.13	0.101711	0.0441547	2.30352	0.0212498	0.26845	NA
ATXN1	404.888	0.145201	0.0630332	2.30356	0.0212475	0.26845	NA
TUFM	8640.72	-0.0831245	0.0361044	-2.30234	0.021316	0.268981	NA
ARL5B	917.865	0.114147	0.0496157	2.30062	0.0214129	0.2699	NA
ZNF654	173.034	0.211723	0.0920908	2.29907	0.021501	0.270094	NA
KLHL22	697.604	-0.142136	0.0618216	-2.29913	0.0214976	0.270094	NA
THOC2	2140.2	0.0750397	0.0326365	2.29926	0.0214902	0.270094	NA
ASAP2	3015.64	0.0634056	0.0275856	2.29851	0.021533	0.270192	NA
BRF1	1260.99	-0.106238	0.046248	-2.29715	0.0216104	0.270859	NA
CDC42	6979.58	0.0637185	0.0277838	2.29337	0.0218269	0.271135	NA
LGI2	124.969	0.228966	0.0997963	2.29433	0.0217714	0.271135	NA
PNMA2	571.441	0.147075	0.064124	2.2936	0.0218136	0.271135	NA
ANKRD1	202.189	-0.218649	0.0952199	-2.29626	0.0216612	0.271135	NA
FAN1	729.224	-0.117128	0.0510414	-2.29476	0.0217467	0.271135	NA
KLF13	1708.88	0.0848782	0.0369845	2.29497	0.021735	0.271135	NA
NMRAL1	1939.88	-0.100115	0.043607	-2.29586	0.0216841	0.271135	NA
RIPK4	1590.54	-0.108457	0.0472904	-2.29343	0.0218231	0.271135	NA
SPOPL	979.312	0.116461	0.0508121	2.29198	0.0219067	0.271377	NA
INHBA	3572.47	0.227055	0.0991887	2.28912	0.0220722	0.271377	NA
RBM12B	688.492	0.106982	0.0467231	2.28969	0.022039	0.271377	NA
TRIM44	2236.08	-0.0826462	0.0361005	-2.28934	0.0220598	0.271377	NA
KLHDC4	1553.69	-0.0905634	0.0395315	-2.29092	0.0219683	0.271377	NA
ASPSCR1	336.017	-0.14721	0.0642785	-2.29019	0.0220104	0.271377	NA
CCNE1	782.092	0.122291	0.0534107	2.28963	0.0220426	0.271377	NA
PRPF31	3158.75	-0.0759364	0.0331754	-2.28894	0.0220829	0.271377	NA
PYGB	6093.86	-0.0973561	0.042477	-2.29197	0.0219074	0.271377	NA
ZNF217	2269.18	0.0805228	0.0351809	2.28882	0.0220897	0.271377	NA
RNF168	604.552	0.110578	0.0483605	2.28652	0.0222236	0.271527	NA
MROH6	2080.07	-0.121957	0.0533343	-2.28664	0.0222167	0.271527	NA
MRPS7	2398.25	-0.0640863	0.0280194	-2.28721	0.0221833	0.271527	NA
PSMG2	2102.3	0.0730504	0.031943	2.2869	0.0222015	0.271527	NA
ARHGAP35	2916.13	-0.0705421	0.0308418	-2.28722	0.0221829	0.271527	NA
TMEM161B	795.132	0.107033	0.046883	2.28299	0.0224312	0.273764	NA
DNPH1	743.214	-0.1259	0.0551956	-2.28098	0.0225499	0.274912	NA
CAPZA1	7444.1	0.0720719	0.0316312	2.2785	0.0226967	0.275492	NA
EFNA1	1451.45	0.135284	0.0593956	2.27768	0.0227457	0.275492	NA
DDX41	1893.63	-0.096591	0.042386	-2.27884	0.0226763	0.275492	NA
RNH1	1785.5	-0.121721	0.0534105	-2.27898	0.0226683	0.275492	NA
DEPDC7	203.567	0.19371	0.0850325	2.27807	0.0227223	0.275492	NA
ABHD17C	1265.36	0.101462	0.0445464	2.27768	0.0227456	0.275492	NA
F11R	4221.87	0.0722533	0.0317429	2.27621	0.0228337	0.275959	NA
JMJD4	1310.16	-0.0981558	0.0431191	-2.27639	0.022823	0.275959	NA
DAPK1	2447.41	0.137871	0.0605867	2.2756	0.0228701	0.276099	NA
TAX1BP1	4488.57	0.0758612	0.0333483	2.27482	0.022917	0.276367	NA
LY6E	11793.9	-0.100939	0.0443808	-2.27438	0.0229433	0.276385	NA
CACNB4	198.647	0.226594	0.0996918	2.27294	0.0230297	0.277127	NA
TMEM50B	920.528	0.0967333	0.0425678	2.27245	0.0230592	0.277182	NA
MDM1	429.203	-0.14967	0.0659344	-2.26999	0.0232085	0.278676	NA
LRIF1	1415.23	0.100015	0.0440872	2.26858	0.023294	0.279102	NA
STX3	1662.66	0.0845596	0.0372718	2.26873	0.0232848	0.279102	NA
NOL6	7286.05	-0.0876018	0.038627	-2.26789	0.0233361	0.279306	NA
ARPC5	3164	0.0825261	0.0364019	2.26708	0.0233852	0.279595	NA
ARHGEF28	1943.02	0.0809479	0.0357398	2.26492	0.0235174	0.280274	NA
FOXRED1	733.757	-0.10711	0.047276	-2.26564	0.0234736	0.280274	NA
PKN1	4564.04	-0.110428	0.0487513	-2.26513	0.0235049	0.280274	NA
RAMP1	130.495	-0.223935	0.09894	-2.26334	0.0236147	0.280834	NA
RAB34	2757.96	-0.0722828	0.0319348	-2.26345	0.0236079	0.280834	NA
ATAD3A	1767.03	-0.0818672	0.0361944	-2.26187	0.0237053	0.281611	NA
TUBB6	6560.2	0.0910677	0.0402855	2.26056	0.0237867	0.282278	NA
RBM42	2690.96	-0.0955561	0.0423148	-2.25822	0.0239321	0.283701	NA
PTPRF	21779.2	-0.0782774	0.0347024	-2.25568	0.0240909	0.284555	NA
NABP1	1167.72	0.126756	0.0562003	2.25543	0.0241062	0.284555	NA
CTNNB1	6456.51	0.0513693	0.0227716	2.25585	0.0240799	0.284555	NA
IL6ST	7283.93	0.115948	0.051404	2.25563	0.0240938	0.284555	NA
TJAP1	1243.77	-0.0992036	0.0440023	-2.25451	0.024164	0.28485	NA
WWP1	1551.61	0.0824527	0.036577	2.25422	0.0241823	0.28485	NA
UQCC2	883.836	-0.108324	0.0480631	-2.25378	0.0242097	0.284873	NA
PQLC3	441.956	0.144757	0.0643077	2.25101	0.0243847	0.285568	NA
TLE1	1618.72	0.0780221	0.03467	2.25042	0.0244221	0.285568	NA
RRP12	1149.89	-0.104887	0.0465716	-2.25218	0.0243111	0.285568	NA
GPR176	342.682	0.164595	0.0731131	2.25124	0.0243702	0.285568	NA
HAP1	617.741	0.157707	0.0700747	2.25056	0.0244133	0.285568	NA
MAP7D2	565.072	0.125005	0.0555477	2.25042	0.0244224	0.285568	NA
PXN	16010	-0.0692001	0.030761	-2.24961	0.0244739	0.285571	NA
KRT9	100.868	0.2445	0.108685	2.24963	0.0244726	0.285571	NA
WDR5B	192.346	0.181965	0.0809326	2.24836	0.0245535	0.286201	NA
MPZL1	5446.22	0.0628461	0.0279614	2.2476	0.0246017	0.286463	NA
STAMBPL1	598.721	-0.123541	0.0549829	-2.2469	0.0246465	0.286685	NA
DENND2C	173.254	0.20392	0.0908326	2.24501	0.0247674	0.287194	NA
TNFSF15	689.482	0.117509	0.052337	2.24525	0.0247523	0.287194	NA
TNFRSF12A	7026.48	-0.0688522	0.0306596	-2.2457	0.0247234	0.287194	NA
SCRIB	3788.74	-0.127228	0.0567121	-2.24339	0.0248714	0.2881	NA
UBE2E2	345.837	0.137278	0.0612202	2.24237	0.0249376	0.288567	NA
ARHGEF7	2128.38	0.0639072	0.0285054	2.24193	0.0249658	0.288594	NA
LY6K	323.188	0.22734	0.101486	2.24011	0.0250837	0.289357	NA
PGRMC1	3055.98	0.0671847	0.0299902	2.24022	0.0250766	0.289357	NA
LINC01128	270.468	0.150175	0.0671164	2.23753	0.0252518	0.290157	NA
NAMPT	3943.21	0.101585	0.0454126	2.23694	0.02529	0.290157	NA
CCS	1017.92	-0.107828	0.0482021	-2.23699	0.0252873	0.290157	NA
FZD2	1529.32	-0.127139	0.0568232	-2.23746	0.0252566	0.290157	NA
GPS1	3615.13	-0.0920582	0.0411291	-2.23827	0.0252033	0.290157	NA
STAG2	3251.01	0.0725183	0.0324227	2.23665	0.0253091	0.290157	NA
ALS2	1223.67	-0.0865765	0.0387902	-2.23192	0.0256205	0.290975	NA
D2HGDH	272.39	-0.178057	0.0796752	-2.23478	0.0254316	0.290975	NA
FAM92A	374.531	-0.142637	0.0638823	-2.23281	0.0255617	0.290975	NA
RAB14	3802.19	0.0595435	0.0266955	2.23047	0.0257163	0.290975	NA
ADRB1	105.957	0.242047	0.108479	2.23128	0.0256624	0.290975	NA
EHD1	5807.12	-0.0813451	0.0364499	-2.2317	0.0256349	0.290975	NA
ZFPL1	707.663	-0.119126	0.0533397	-2.23335	0.0255261	0.290975	NA
CPT1A	1705.24	-0.164019	0.0735289	-2.23067	0.0257028	0.290975	NA
KRT5	2478.2	-0.149986	0.067118	-2.23467	0.0254393	0.290975	NA
E4F1	1092.75	-0.102144	0.045732	-2.23353	0.0255139	0.290975	NA
CENPM	686.762	-0.106176	0.0476035	-2.23042	0.0257195	0.290975	NA
SPIN4	1523.36	0.0855756	0.0383376	2.23215	0.0256047	0.290975	NA
MT.ND1	7291.67	0.126446	0.0566804	2.23086	0.0256906	0.290975	NA
HSPA5	25165.4	0.0833323	0.0373725	2.22978	0.0257622	0.291162	NA
PTRH1	430.637	-0.150303	0.0674193	-2.22937	0.0257893	0.291173	NA
C15orf48	3930.07	0.2003	0.0898814	2.22849	0.025848	0.291541	NA
PEX10	524.496	-0.112285	0.0504389	-2.22617	0.0260031	0.292714	NA
ACTR2	9810.64	0.0667091	0.0299978	2.2238	0.0261619	0.292714	NA
TMCC1	847.867	0.0878359	0.0394813	2.22474	0.0260984	0.292714	NA
C4orf46	1036.61	0.0979817	0.0440351	2.22508	0.0260758	0.292714	NA
MINPP1	638.958	-0.111106	0.0499312	-2.22518	0.0260691	0.292714	NA
VPS18	1068.91	-0.102929	0.0462697	-2.22454	0.0261123	0.292714	NA
ARPP19	5873.95	0.074382	0.033446	2.22394	0.0261524	0.292714	NA
ALPK2	121.26	0.247659	0.111306	2.22504	0.0260787	0.292714	NA
RNF213	12183.1	-0.0982642	0.0441981	-2.22327	0.0261979	0.292823	NA
ISG15	3768.1	-0.111758	0.0503318	-2.22043	0.0263897	0.292912	NA
FLAD1	1370.84	-0.0963158	0.0433652	-2.22104	0.0263484	0.292912	NA
FBXL6	711.465	-0.132892	0.0598344	-2.221	0.0263509	0.292912	NA
PEX5	782.033	-0.0978564	0.0440708	-2.22044	0.0263891	0.292912	NA
DMXL2	1191.5	-0.0990149	0.0445462	-2.22275	0.0262329	0.292912	NA
STMN3	268.839	-0.148152	0.0667149	-2.22067	0.0263732	0.292912	NA
MAFF	1688.59	0.151368	0.0681523	2.22102	0.0263496	0.292912	NA
DENND2D	262.646	-0.150476	0.0678217	-2.2187	0.0265068	0.29392	NA
PTPRA	2542.84	0.0696721	0.0314097	2.21817	0.0265431	0.29403	NA
YOD1	850.602	0.106011	0.0478215	2.21681	0.0266359	0.294766	NA
SRGAP1	255.028	-0.161434	0.0728625	-2.2156	0.0267187	0.295389	NA
WDR45	872.58	-0.0913252	0.0412276	-2.21515	0.0267499	0.295441	NA
CYB5D1	145.668	-0.195984	0.088548	-2.21331	0.0268762	0.296542	NA
SNX4	1459.93	0.0779242	0.0352347	2.21157	0.0269961	0.297571	NA
C3orf52	559.258	0.103781	0.0469724	2.2094	0.0271467	0.298935	NA
SLPI	474.463	0.274339	0.124211	2.20866	0.0271984	0.299209	NA
TARS2	1461.47	-0.0780471	0.0353739	-2.20635	0.0273596	0.300686	NA
ATP6V1B2	2605.73	0.0834551	0.0378501	2.20489	0.0274621	0.301515	NA
MAML2	172.175	0.188419	0.085556	2.20229	0.027645	0.30263	NA
SF3B3	8507.55	-0.0459949	0.0208837	-2.20243	0.027635	0.30263	NA
DGCR6L	981.77	-0.139155	0.0631711	-2.20282	0.0276074	0.30263	NA
NNMT	530.38	-0.312082	0.141757	-2.20153	0.0276986	0.30292	NA
PARK7	4135.77	-0.064088	0.0291186	-2.20093	0.0277412	0.303088	NA
CD2AP	3762.99	0.0807413	0.0367013	2.19996	0.0278099	0.303541	NA
GNG4	309.691	0.15945	0.0725012	2.19927	0.0278585	0.303775	NA
TMED7	2944.64	0.0790262	0.0359543	2.19796	0.0279519	0.304496	NA
MED14	2662.46	0.067201	0.030581	2.19748	0.0279865	0.304575	NA
NOTCH2	8925.8	0.0695724	0.0316798	2.19611	0.028084	0.30465	NA
DYRK3	213.818	-0.185133	0.0843725	-2.19424	0.0282184	0.30465	NA
GALNT5	1001.14	0.136216	0.0620874	2.19393	0.0282402	0.30465	NA
PARP3	111.326	-0.218152	0.0995495	-2.19139	0.0284235	0.30465	NA
ADAM19	9949.2	0.113652	0.0518918	2.19016	0.0285123	0.30465	NA
C6orf132	2658.19	0.0972646	0.0443901	2.19113	0.0284421	0.30465	NA
RAB23	880.602	0.0917037	0.0418247	2.19257	0.0283381	0.30465	NA
PDCD4	365.611	0.150797	0.0686657	2.19611	0.0280844	0.30465	NA
FAM222A	158.592	-0.208836	0.0951958	-2.19375	0.0282536	0.30465	NA
TSR3	1526.99	-0.0843956	0.038508	-2.19164	0.0284057	0.30465	NA
PAGR1	206.177	-0.170494	0.0778062	-2.19127	0.0284322	0.30465	NA
EPN2	1346.78	0.0969524	0.0441546	2.19575	0.0281102	0.30465	NA
DHRS11	388.818	-0.135125	0.0616482	-2.19188	0.0283882	0.30465	NA
C17orf53	522.366	-0.110102	0.0502693	-2.19025	0.0285063	0.30465	NA
GPRC5C	241.558	0.236854	0.108004	2.193	0.0283071	0.30465	NA
APCDD1	174.536	0.268478	0.122238	2.19635	0.0280669	0.30465	NA
RAD23A	2371.02	-0.0837601	0.0382324	-2.19081	0.0284653	0.30465	NA
GRWD1	3651.64	-0.0790872	0.0360818	-2.19189	0.0283877	0.30465	NA
RP11.157P1.4	106.566	-0.240145	0.109573	-2.19164	0.0284052	0.30465	NA
ST6GALNAC4	730.376	-0.118726	0.0542331	-2.18918	0.0285841	0.304896	NA
CDC6	4342.6	0.0661029	0.0301965	2.18909	0.02859	0.304896	NA
TRIM16	1297.98	0.0968445	0.0442526	2.18845	0.0286371	0.305107	NA
SYNJ2	1776.09	0.0736553	0.0336629	2.18803	0.0286677	0.305141	NA
LHX1	1980.14	-0.144947	0.0662664	-2.18734	0.0287174	0.305379	NA
POLD2	4625.09	-0.0843624	0.0385847	-2.18642	0.0287848	0.305513	NA
NEURL4	1140.6	-0.0944161	0.0431785	-2.18665	0.0287682	0.305513	NA
GS1.124K5.12	174.996	-0.188198	0.0861083	-2.1856	0.0288449	0.30586	NA
CBY1	504.013	-0.13312	0.0609475	-2.18418	0.0289491	0.306673	NA
AOX1	195.664	0.166369	0.0761846	2.18377	0.0289793	0.306702	NA
NDUFV1	5356.13	-0.0871495	0.039934	-2.18234	0.0290845	0.307263	NA
XBP1	2466.44	0.0777615	0.0356328	2.1823	0.0290874	0.307263	NA
UBE2J2	1606.98	-0.0749736	0.0343888	-2.18017	0.0292445	0.308631	NA
DGKZ	1378.49	-0.089068	0.0408883	-2.17832	0.029382	0.309788	NA
ZNF235	191.763	-0.175316	0.0805387	-2.17679	0.029496	0.310697	NA
YWHAH	3626.54	0.0525339	0.0241386	2.17634	0.0295297	0.310758	NA
VAMP3	2607.48	0.0824777	0.0379336	2.17426	0.0296854	0.311423	NA
ATP13A3	8769.62	0.0914652	0.0420728	2.17398	0.0297069	0.311423	NA
C6orf62	5075.25	0.0679743	0.0312774	2.17327	0.0297596	0.311423	NA
TMEM243	299.401	0.148089	0.0681037	2.17446	0.0296708	0.311423	NA
PLBD1	351.745	-0.129562	0.0596099	-2.17349	0.0297431	0.311423	NA
RBCK1	3316.47	-0.105087	0.0483545	-2.17326	0.0297604	0.311423	NA
OPTN	702.735	0.104418	0.0480815	2.17169	0.029879	0.312371	NA
TULP3	971.228	0.0955671	0.0440634	2.16885	0.0300938	0.314322	NA
RASA2	789.96	0.108891	0.0502571	2.16668	0.0302591	0.315753	NA
GAK	2333.82	-0.0905506	0.0418051	-2.16602	0.0303096	0.315785	NA
BST2	2807.54	-0.104269	0.048141	-2.1659	0.0303187	0.315785	NA
TSPAN31	462.979	0.112821	0.0521039	2.16531	0.0303643	0.31589	NA
HIF1A	6265.24	-0.196779	0.0908897	-2.16503	0.0303854	0.31589	NA
ZNF839	280.348	-0.15687	0.0724985	-2.16377	0.0304819	0.316303	NA
RPS6KB1	1274.15	0.0830121	0.0383631	2.16385	0.0304756	0.316303	NA
IFI35	582.475	-0.133098	0.0615728	-2.16164	0.0306456	0.317116	NA
SEPT9	6627.17	-0.0954636	0.0441615	-2.16169	0.0306418	0.317116	NA
GNB1L	167.068	-0.195427	0.0903764	-2.16237	0.0305901	0.317116	NA
TRIM7	322.103	0.171041	0.079208	2.15939	0.0308199	0.317517	NA
PHF10	2008.36	0.082572	0.0382159	2.16067	0.0307207	0.317517	NA
PCBD1	1710.16	-0.0815876	0.037776	-2.15977	0.0307904	0.317517	NA
LAMTOR1	3717.32	-0.0635624	0.0294465	-2.15857	0.0308836	0.317517	NA
RSAD1	989.157	-0.08931	0.0413679	-2.15892	0.0308563	0.317517	NA
SIM2	660.696	0.10631	0.0492426	2.15891	0.0308574	0.317517	NA
SLC9A7	1958.43	0.106651	0.0494044	2.15873	0.0308713	0.317517	NA
KLHL26	318.112	-0.133905	0.062071	-2.15729	0.0309831	0.318248	NA
SIAH2	935.913	0.0855419	0.0396715	2.15625	0.0310639	0.318783	NA
RHBDL2	210.117	0.166961	0.07748	2.15489	0.0311702	0.31958	NA
ATP5G2	3420.36	-0.0681623	0.0316427	-2.15413	0.0312304	0.319903	NA
HENMT1	150.025	-0.185182	0.0860113	-2.153	0.0313187	0.320506	NA
MTMR11	760.543	0.104757	0.0486643	2.15264	0.0313467	0.320506	NA
NEK7	2078.34	0.0895312	0.041617	2.15131	0.0314515	0.321284	NA
ALDH1A3	17691.2	0.181999	0.0846913	2.14897	0.0316367	0.32288	NA
CORO1C	8930.81	0.0725393	0.0337668	2.14824	0.0316944	0.323173	NA
FBXO44	499.911	-0.145499	0.0678081	-2.14574	0.0318934	0.323549	NA
MIIP	812.398	-0.13748	0.064103	-2.14467	0.0319791	0.323549	NA
AHCYL1	3314.73	0.0570877	0.0266157	2.14488	0.031962	0.323549	NA
NIT1	835.23	-0.120048	0.0559658	-2.14503	0.0319506	0.323549	NA
CYB5R1	4002.61	0.0853854	0.0397724	2.14685	0.0318053	0.323549	NA
PAPSS1	1953.19	0.0689704	0.0321544	2.14498	0.0319548	0.323549	NA
XRCC2	1167.67	0.0953549	0.0444722	2.14414	0.0320213	0.323549	NA
LRP5	3533.1	-0.130181	0.0607057	-2.14447	0.0319954	0.323549	NA
THOP1	1727.6	-0.104297	0.0485882	-2.14655	0.0318291	0.323549	NA
HAUS5	1175.65	-0.112094	0.052207	-2.14711	0.0317843	0.323549	NA
MEX3D	432.952	0.152306	0.0710462	2.14376	0.032052	0.323565	NA
BROX	1202.79	0.0838467	0.0391214	2.14324	0.0320936	0.32357	NA
BRMS1	2842.34	-0.0866301	0.0404277	-2.14284	0.0321259	0.32357	NA
ARHGAP5	2395.54	0.0750386	0.0350211	2.14267	0.0321395	0.32357	NA
MOB1A	7168.66	0.0698444	0.0326656	2.13816	0.0325035	0.323614	NA
CHCHD5	405.476	-0.132609	0.0619345	-2.14112	0.0322645	0.323614	NA
GPR39	495.274	-0.12365	0.0578131	-2.13879	0.0324526	0.323614	NA
GRB14	174.457	-0.196265	0.0917644	-2.13879	0.0324527	0.323614	NA
CUL9	616.044	-0.11474	0.0536212	-2.13982	0.0323696	0.323614	NA
TMEM55A	219.033	-0.161913	0.0757126	-2.13852	0.0324747	0.323614	NA
AFAP1L2	2584.2	0.0902996	0.0422159	2.139	0.032436	0.323614	NA
PWWP2B	921.384	-0.106105	0.0495556	-2.14113	0.0322635	0.323614	NA
TSHR	143.351	0.230488	0.107742	2.13925	0.0324153	0.323614	NA
SETD6	625.798	-0.131025	0.0612203	-2.14023	0.0323362	0.323614	NA
HEXIM1	2031.71	-0.0795675	0.0372141	-2.1381	0.0325084	0.323614	NA
RAB12	2020.86	0.0889039	0.0415036	2.14208	0.0321873	0.323614	NA
ITGB2	99.0041	-0.253912	0.118764	-2.13795	0.0325209	0.323614	NA
SETD7	2254.08	0.0705706	0.0330169	2.13741	0.0325649	0.323763	NA
ZNRF2	355.438	0.131617	0.0615926	2.1369	0.032606	0.323882	NA
SERPINB1	848.266	0.105419	0.0493489	2.1362	0.0326634	0.324164	NA
FECH	625.347	-0.114497	0.0536127	-2.13563	0.0327093	0.324331	NA
FAM86EP	137.547	-0.19495	0.0913642	-2.13377	0.0328616	0.325262	NA
PRRG1	1214.82	0.0844869	0.0395904	2.13403	0.0328406	0.325262	NA
BICD1	456.965	-0.121021	0.0567443	-2.13274	0.0329457	0.325806	NA
TES	4362.35	0.0616839	0.0289331	2.13195	0.0330112	0.325906	NA
DHRS4L2	218.791	-0.164129	0.0769953	-2.13167	0.0330337	0.325906	NA
EPN3	741.74	-0.136089	0.0638555	-2.1312	0.0330726	0.325906	NA
MYADM	2185.96	0.0986258	0.0462706	2.1315	0.0330478	0.325906	NA
VPS9D1.AS1	1072	-0.10785	0.050616	-2.13075	0.0331098	0.325984	NA
PERP	4558.32	0.0762339	0.0357954	2.12971	0.0331954	0.326538	NA
BCL10	667.894	0.101058	0.0474789	2.12849	0.0332965	0.326758	NA
PCK2	717.552	-0.102805	0.0483168	-2.12773	0.0333595	0.326758	NA
BICDL2	480.609	-0.147859	0.0694901	-2.12777	0.0333562	0.326758	NA
AC124789.1	364.691	-0.131242	0.0616725	-2.12805	0.0333328	0.326758	NA
SLC19A1	1774.8	-0.0826043	0.0388238	-2.12767	0.0333642	0.326758	NA
NOCT	878.344	0.115984	0.0545219	2.12729	0.0333958	0.326781	NA
STK16	463.402	-0.117066	0.0550911	-2.12495	0.0335911	0.327829	NA
WDR91	461.429	-0.106377	0.0500774	-2.12424	0.0336498	0.327829	NA
EXOSC4	602.52	-0.117979	0.0555313	-2.12455	0.0336244	0.327829	NA
ERP27	359.636	-0.189399	0.0891485	-2.12453	0.0336254	0.327829	NA
HACD3	5340.23	0.050464	0.0237557	2.12429	0.0336461	0.327829	NA
OIP5	790.262	-0.089944	0.0423581	-2.12342	0.0337186	0.32805	NA
IGFBP4	5781.65	-0.091744	0.0432089	-2.12327	0.0337313	0.32805	NA
ENC1	11838	0.103864	0.0489742	2.12079	0.0339394	0.328356	NA
FAM83B	688.776	0.103279	0.0486919	2.12107	0.0339156	0.328356	NA
KIF18A	437.344	-0.123266	0.0580934	-2.12186	0.0338494	0.328356	NA
CSNK2A2	2865.1	0.064046	0.0301918	2.12131	0.0338961	0.328356	NA
LMF2	2777.7	-0.103218	0.0486632	-2.12107	0.0339163	0.328356	NA
SCO2	584.267	-0.10847	0.0511317	-2.12139	0.0338894	0.328356	NA
BET1	697.729	0.0961813	0.0453771	2.1196	0.0340397	0.328471	NA
HGH1	1348.96	-0.0971229	0.0458147	-2.11991	0.0340138	0.328471	NA
PAN3	840.982	0.0905412	0.042704	2.12021	0.0339886	0.328471	NA
CFTR	10621.1	0.185452	0.0875141	2.11911	0.0340812	0.328588	NA
POU2F2	186.774	0.238311	0.112566	2.11707	0.0342536	0.329964	NA
NPHP4	352.62	-0.145395	0.0687219	-2.11569	0.0343708	0.330808	NA
FYTTD1	3019.83	0.0600615	0.0284017	2.11471	0.0344543	0.331163	NA
MBNL2	966.468	-0.146283	0.0691786	-2.11456	0.0344671	0.331163	NA
AP1M1	1453.12	-0.0951428	0.0450027	-2.11416	0.034502	0.331213	NA
FUCA1	567.914	-0.130902	0.0619418	-2.1133	0.0345752	0.33163	NA
SLC35F3	869.993	-0.133041	0.0630216	-2.11104	0.0347687	0.332546	NA
UBE2W	876.137	0.112654	0.0533696	2.11083	0.0347865	0.332546	NA
ZER1	941.001	-0.110461	0.0523235	-2.11111	0.0347627	0.332546	NA
STARD10	1357.44	-0.082197	0.0389476	-2.11045	0.0348197	0.332546	NA
NKIRAS2	1549.53	-0.0795372	0.0376844	-2.11062	0.0348052	0.332546	NA
CPSF4	1173.53	-0.102659	0.0486859	-2.1086	0.034979	0.333569	NA
LYPLA1	4500.31	0.073692	0.0349555	2.10817	0.0350165	0.333569	NA
LINC01588	400.067	0.142991	0.0678254	2.10823	0.0350113	0.333569	NA
DNPEP	2503.3	-0.0704177	0.0334353	-2.10609	0.0351966	0.333631	NA
C3orf58	172.953	0.174867	0.0830247	2.1062	0.0351869	0.333631	NA
RBM47	2209.02	0.061671	0.0292804	2.10622	0.0351853	0.333631	NA
SFRP1	1971.06	-0.123533	0.0586362	-2.10676	0.035138	0.333631	NA
CBX1	3613.9	0.0580692	0.0275703	2.10623	0.0351847	0.333631	NA
MYL12B	10751.9	0.0526086	0.0249801	2.10602	0.0352025	0.333631	NA
NCBP1	2774.87	0.0601788	0.0285972	2.10436	0.035347	0.334716	NA
HNRNPH2	1720.82	0.0759248	0.0360962	2.1034	0.0354307	0.335224	NA
LBR	3222.76	0.0612009	0.0291354	2.10057	0.0356786	0.335644	NA
EPHX2	110.396	-0.214088	0.101915	-2.10065	0.0356714	0.335644	NA
TMEM41B	712.384	0.10764	0.0512497	2.1003	0.0357022	0.335644	NA
SEL1L	4560.08	0.0787239	0.0374544	2.10186	0.0355654	0.335644	NA
SLC7A6	2694.18	0.0621301	0.02955	2.10254	0.0355061	0.335644	NA
YIPF2	776.733	-0.108146	0.0514943	-2.10015	0.0357158	0.335644	NA
FKBP1A	8467.9	0.0596724	0.0284082	2.10053	0.0356819	0.335644	NA
SERINC3	5281.42	0.0619584	0.0294772	2.10191	0.0355609	0.335644	NA
DDX39A	3162.01	-0.0578916	0.0275714	-2.0997	0.0357551	0.335731	NA
ALG9	129.352	0.206497	0.0984035	2.09847	0.0358638	0.336469	NA
RHEB	2987.66	0.0642202	0.0306113	2.09792	0.0359119	0.336637	NA
ABCG2	890.15	-0.17769	0.0847868	-2.09573	0.0361064	0.338007	NA
DTX3	751.302	-0.122132	0.0582807	-2.09559	0.0361188	0.338007	NA
NDUFS2	2538.1	-0.0564149	0.026931	-2.09479	0.0361897	0.338327	NA
LPGAT1	1969.37	0.0837331	0.0400745	2.08944	0.0366686	0.338327	NA
TMEM42	126.825	-0.19715	0.094241	-2.09197	0.0364409	0.338327	NA
FLOT1	3062.12	-0.0834453	0.0399142	-2.09062	0.0365622	0.338327	NA
SH2D4A	1978.67	-0.0768236	0.0367619	-2.08976	0.036639	0.338327	NA
PMPCA	2819.02	-0.0623316	0.0298043	-2.09136	0.0364955	0.338327	NA
DPH7	1050.14	-0.0859394	0.0410457	-2.09375	0.0362826	0.338327	NA
PLEKHG6	947.217	-0.115867	0.055415	-2.0909	0.0365371	0.338327	NA
TCTN1	366.961	-0.133208	0.0636332	-2.09338	0.0363155	0.338327	NA
DTD2	549.673	-0.12334	0.0589543	-2.09213	0.0364267	0.338327	NA
SHF	154.589	-0.19761	0.0945084	-2.09092	0.0365348	0.338327	NA
ANKRD12	1587.82	0.102178	0.0487972	2.09393	0.0362666	0.338327	NA
TIMM13	1304.95	-0.0990197	0.0473826	-2.08979	0.0366366	0.338327	NA
ANKRD27	2012.84	0.0610487	0.0291724	2.09269	0.0363772	0.338327	NA
SARS2	163.724	-0.190247	0.0909034	-2.09285	0.0363625	0.338327	NA
NFS1	1099.32	-0.0910793	0.0435824	-2.08982	0.036634	0.338327	NA
FAM58A	759.625	-0.0999624	0.0477623	-2.09292	0.0363567	0.338327	NA
SOX13	1503.92	-0.11596	0.055535	-2.08805	0.0367934	0.338341	NA
SHROOM1	556.432	-0.107071	0.0512722	-2.08828	0.0367725	0.338341	NA
TCEB1	1818.72	0.0828247	0.0396725	2.08771	0.0368238	0.338341	NA
KIRREL3	226.246	-0.153082	0.0732828	-2.08892	0.0367151	0.338341	NA
CDK5RAP3	2056.19	-0.0952566	0.045617	-2.08818	0.0367814	0.338341	NA
PTRH2	714.208	0.0925776	0.0443507	2.0874	0.036852	0.338341	NA
SLC4A1AP	1306.91	-0.0700401	0.0335605	-2.08698	0.0368901	0.338412	NA
GADD45B	502.735	-0.147604	0.0707559	-2.08611	0.0369688	0.338855	NA
MAD2L2	892.592	-0.0921529	0.0441947	-2.08516	0.0370548	0.339087	NA
PI4K2A	748.121	0.0944798	0.04531	2.08519	0.0370525	0.339087	NA
RP11.66B24.4	103.183	-0.222143	0.106596	-2.08397	0.0371631	0.339799	NA
SH3TC1	336.886	-0.295717	0.141984	-2.08275	0.0372737	0.34053	NA
HIST3H2A	116.601	-0.216676	0.104093	-2.08156	0.0373823	0.341244	NA
CD55	1427.46	0.0961221	0.0462291	2.07925	0.0375941	0.342616	NA
KPNA1	2717.17	0.0691592	0.0332572	2.07952	0.0375692	0.342616	NA
INTS1	5275.55	-0.103051	0.0495835	-2.07833	0.037679	0.34311	NA
AC092066.1	274.138	0.142773	0.0687104	2.07789	0.0377195	0.343198	NA
EVA1B	271.403	-0.172212	0.0828945	-2.07749	0.0377565	0.343255	NA
MRPL37	3483.76	-0.0495028	0.0238775	-2.0732	0.0381538	0.343901	NA
S100A9	4546.27	0.191439	0.0923322	2.07337	0.038138	0.343901	NA
EIF2D	1388.48	-0.0812136	0.0391757	-2.07306	0.0381667	0.343901	NA
ZBTB38	2475.57	-0.0976177	0.0470706	-2.07386	0.0380928	0.343901	NA
MDN1	3379.25	-0.0722652	0.0348455	-2.07388	0.0380909	0.343901	NA
IER5L	595.978	-0.115774	0.0558347	-2.07351	0.0381251	0.343901	NA
CYP2E1	130.452	-0.22649	0.109194	-2.0742	0.038061	0.343901	NA
SCYL1	4614.15	-0.0897538	0.0432876	-2.07343	0.0381322	0.343901	NA
TRAFD1	1260.25	-0.0732704	0.0353009	-2.0756	0.0379313	0.343901	NA
C12orf43	1240.65	-0.0810425	0.0390494	-2.07538	0.0379511	0.343901	NA
MT.ND2	10063.4	0.0791939	0.0381919	2.07358	0.0381186	0.343901	NA
TMEM139	159.535	-0.189472	0.091466	-2.0715	0.0383117	0.344929	NA
DPP8	1379.3	0.0826742	0.039924	2.07079	0.0383787	0.344975	NA
PGP	1140.77	-0.0796137	0.0384451	-2.07084	0.0383737	0.344975	NA
MCOLN3	258.417	-0.14417	0.0696499	-2.06993	0.038459	0.345032	NA
ANXA5	6923.54	0.0513519	0.0248097	2.06983	0.0384684	0.345032	NA
CMIP	3409.77	0.0639014	0.0308757	2.06963	0.0384866	0.345032	NA
NAT9	1214.07	-0.0936789	0.0452687	-2.0694	0.0385087	0.345032	NA
DYNC1LI1	835.599	0.100808	0.0487543	2.06768	0.03867	0.346167	NA
GALNT18	120.715	0.251429	0.121617	2.06739	0.0386974	0.346167	NA
PEX1	975.221	-0.100814	0.0487904	-2.06628	0.0388025	0.346805	NA
OPLAH	466.252	-0.132282	0.0640291	-2.06597	0.038831	0.346805	NA
MRPL12	950.18	-0.132292	0.0640492	-2.06548	0.0388779	0.346947	NA
VWA1	2820.6	-0.101982	0.0494385	-2.06281	0.0391304	0.348561	NA
RBPJ	2883.61	0.0849167	0.0411897	2.0616	0.0392458	0.348561	NA
RMI1	832.138	0.103264	0.0500895	2.06159	0.0392463	0.348561	NA
SWAP70	733.165	0.0968944	0.0469939	2.06185	0.0392217	0.348561	NA
HECTD4	1472.48	-0.102459	0.0496971	-2.06167	0.0392393	0.348561	NA
OGT	2992.49	0.0746022	0.0361601	2.06311	0.0391024	0.348561	NA
AMIGO1	274.701	-0.139098	0.0674853	-2.06116	0.0392873	0.348648	NA
TLR6	445.017	0.130612	0.0634074	2.05988	0.0394101	0.349181	NA
INSIG1	2308.1	0.226687	0.110046	2.05993	0.0394052	0.349181	NA
SLC5A6	7696.89	-0.0664685	0.0322763	-2.05936	0.0394601	0.349347	NA
MAP2K4	1291.72	0.086393	0.041966	2.05864	0.0395286	0.349399	NA
ATP9A	1488.44	0.0907277	0.0440649	2.05895	0.0394986	0.349399	NA
C3orf33	179.642	-0.166769	0.0811182	-2.05587	0.039795	0.350071	NA
QKI	2706.32	0.0801587	0.0390237	2.0541	0.0399658	0.350071	NA
PDE7A	385.354	0.114651	0.0557443	2.05672	0.0397128	0.350071	NA
POP5	974.276	-0.0831762	0.0404841	-2.05454	0.0399237	0.350071	NA
WASH3P	170.973	-0.194156	0.0944492	-2.05567	0.0398148	0.350071	NA
VPS35	4622.41	0.0599525	0.0291774	2.05476	0.0399022	0.350071	NA
KDM4B	587.558	0.146268	0.071182	2.05484	0.0398947	0.350071	NA
GTF2F1	3361.39	-0.0612623	0.0297917	-2.05636	0.0397482	0.350071	NA
SIN3B	2505.61	-0.0745495	0.0362818	-2.05473	0.0399047	0.350071	NA
CEACAM1	720.258	0.157856	0.0768551	2.05394	0.0399812	0.350071	NA
APMAP	3089.69	-0.0551239	0.0268113	-2.05599	0.0397831	0.350071	NA
ENTPD6	2745.07	-0.0900966	0.0438594	-2.05422	0.0399547	0.350071	NA
GPRIN2	115.552	-0.218249	0.106289	-2.05334	0.0400394	0.350244	NA
CHFR	1507.88	0.07198	0.0350594	2.05309	0.0400638	0.350244	NA
TP53I3	680.016	-0.102099	0.0497839	-2.05084	0.0402822	0.351877	NA
UBP1	1359.14	0.0852208	0.0415873	2.0492	0.0404426	0.352192	NA
BLVRA	355.02	-0.124597	0.0607863	-2.04975	0.0403891	0.352192	NA
WASL	1414.39	0.0771713	0.0376557	2.0494	0.0404235	0.352192	NA
DHRS7B	469.06	-0.108189	0.0527962	-2.04918	0.0404444	0.352192	NA
RNF219	928.504	0.0984003	0.0480415	2.04824	0.0405369	0.352721	NA
TYSND1	469.581	-0.132614	0.0647614	-2.04773	0.0405863	0.352876	NA
ADAMTS9	284.142	0.212239	0.103669	2.04728	0.0406303	0.352984	NA
VEGFB	767.08	-0.102641	0.0501599	-2.04627	0.0407296	0.353571	NA
ORAI2	942.52	-0.0997832	0.0488451	-2.04285	0.0410673	0.356225	NA
PEF1	2026.74	-0.0814136	0.0398646	-2.04225	0.0411265	0.356462	NA
USP31	1309.02	0.106195	0.052016	2.04157	0.0411938	0.356646	NA
NFKBID	366.598	0.214316	0.104985	2.04139	0.0412117	0.356646	NA
BTBD6	1691.73	-0.0641561	0.0314448	-2.04028	0.0413223	0.357326	NA
OSBPL8	2073.9	0.0861118	0.042223	2.03945	0.041405	0.357764	NA
CBX6	3951.32	-0.0866911	0.042522	-2.03873	0.0414765	0.358104	NA
ZNF644	1850.39	0.0886114	0.0434942	2.03731	0.0416186	0.358587	NA
TRIM45	119.409	-0.218432	0.107272	-2.03625	0.0417253	0.358587	NA
IMPDH2	3805.63	-0.0525768	0.0258254	-2.03586	0.0417647	0.358587	NA
ADAMTS16	175.05	0.195431	0.0960063	2.03561	0.0417897	0.358587	NA
CDCA5	3785.22	-0.0531831	0.0261175	-2.03631	0.0417197	0.358587	NA
RIN1	436.552	-0.137632	0.0675387	-2.03783	0.041567	0.358587	NA
TJP1	8914.79	0.0520414	0.0255504	2.03681	0.041669	0.358587	NA
USP9X	4731.46	0.0610839	0.0300017	2.03602	0.0417488	0.358587	NA
FBXO42	726.725	-0.087393	0.0429586	-2.03435	0.0419159	0.358814	NA
MSTO1	643.622	-0.0940531	0.0462389	-2.03407	0.0419447	0.358814	NA
PLXNA1	4324.63	-0.0897094	0.0441008	-2.03419	0.0419325	0.358814	NA
FGD6	4503.19	0.117979	0.0579953	2.03428	0.0419232	0.358814	NA
BTBD7	1984	0.0807293	0.0397073	2.03311	0.0420417	0.359368	NA
FAM63A	235.88	-0.143484	0.0706309	-2.03147	0.0422077	0.360511	NA
RPTOR	1585.93	-0.0864226	0.0425611	-2.03055	0.0423005	0.360751	NA
CCDC124	1370.43	-0.0862071	0.0424528	-2.03066	0.0422898	0.360751	NA
ZNF148	1485.62	0.0862226	0.0425037	2.02859	0.0425001	0.361674	NA
DDX56	3176.92	-0.0514672	0.0253717	-2.02853	0.042506	0.361674	NA
ZNF689	586.571	-0.102536	0.0505441	-2.02865	0.0424936	0.361674	NA
HSPBAP1	227.957	-0.14498	0.0714945	-2.02785	0.0425759	0.361864	NA
KIF24	583.668	-0.0945197	0.0466148	-2.02768	0.0425932	0.361864	NA
UPK1B	7288.97	0.0740618	0.0365459	2.02654	0.042709	0.362056	NA
TMEM67	209.192	-0.168075	0.0829773	-2.02555	0.0428106	0.362056	NA
ENTPD2	180.298	0.163904	0.0808816	2.02647	0.0427171	0.362056	NA
MRPS16	2873.02	-0.0543253	0.0268004	-2.02703	0.0426595	0.362056	NA
PHLDB1	596.264	-0.136286	0.0672656	-2.02608	0.0427561	0.362056	NA
FN3K	170.117	-0.176375	0.0870638	-2.02581	0.0427841	0.362056	NA
BORCS6	153.362	-0.176124	0.0869806	-2.02486	0.0428816	0.362382	NA
PRDM2	1130.27	0.0837067	0.0413863	2.02257	0.0431174	0.363909	NA
HIVEP2	669.955	0.11111	0.0549465	2.02216	0.0431601	0.363909	NA
RBM12	3176.55	0.0611185	0.0302238	2.0222	0.0431557	0.363909	NA
NECTIN4	1468.78	0.143012	0.0707972	2.02002	0.0433812	0.36439	NA
PLEKHA3	603.691	0.10187	0.0504145	2.02066	0.0433155	0.36439	NA
TATDN2	523.96	-0.100154	0.0495668	-2.02059	0.0433223	0.36439	NA
CXCL16	5576.78	0.0942019	0.0466166	2.02078	0.0433024	0.36439	NA
SEMA6B	212.916	-0.169335	0.0838409	-2.01971	0.0434132	0.36439	NA
MT.RNR2	10156.9	0.0937645	0.0464112	2.0203	0.0433523	0.36439	NA
NOP2	3837.16	-0.0572666	0.0283629	-2.01907	0.0434804	0.364586	NA
SETD4	308.989	-0.13763	0.0681722	-2.01886	0.0435019	0.364586	NA
ATAD3B	3598.44	-0.100825	0.0499568	-2.01825	0.0435655	0.364844	NA
STARD4	1676.56	0.131113	0.0649872	2.01753	0.0436407	0.3652	NA
TAZ	337.411	-0.119443	0.0592217	-2.01687	0.0437091	0.365498	NA
TAP1	3220.04	-0.0674981	0.0334977	-2.01501	0.0439037	0.365543	NA
NTMT1	1616.08	-0.100842	0.0500279	-2.01572	0.0438298	0.365543	NA
NRARP	158.556	0.183186	0.0909027	2.01519	0.0438844	0.365543	NA
GPRC5B	673.345	0.139674	0.0693017	2.01544	0.0438583	0.365543	NA
SBNO2	2169.19	-0.0884542	0.0438737	-2.01611	0.0437883	0.365543	NA
C19orf44	216.2	-0.150797	0.0748397	-2.01494	0.043911	0.365543	NA
SHARPIN	1117.5	-0.0941869	0.0467797	-2.01342	0.0440709	0.366464	NA
NTN1	290.156	0.171449	0.0851599	2.01326	0.0440874	0.366464	NA
UBL4A	1928.84	-0.0765166	0.0380154	-2.01278	0.0441379	0.366611	NA
GRAMD2	191.367	-0.20873	0.103725	-2.01233	0.0441848	0.366728	NA
SDHAF3	162.902	-0.182671	0.0908348	-2.01102	0.0443232	0.367603	NA
STEAP2	202.135	-0.156866	0.0780353	-2.0102	0.0444104	0.367778	NA
MTIF3	381.813	-0.150058	0.0746447	-2.0103	0.0443997	0.367778	NA
GPX1P1	423.04	-0.114151	0.0568155	-2.00915	0.0445207	0.368419	NA
GPATCH3	580.971	-0.100137	0.0498644	-2.00819	0.0446236	0.368996	NA
DUSP23	438.269	-0.117871	0.0587162	-2.00747	0.0447001	0.369356	NA
PGRMC2	1901.88	0.0781413	0.038961	2.00563	0.0448961	0.370426	NA
ZNF83	571.511	0.0996721	0.0496951	2.00567	0.0448912	0.370426	NA
TMF1	1026.52	0.0801046	0.0399555	2.00485	0.0449796	0.370841	NA
GALNT3	3482.19	0.0710057	0.0354327	2.00396	0.0450743	0.371073	NA
MKRN1	2239.75	0.0619752	0.0309242	2.0041	0.0450591	0.371073	NA
MARC1	403.166	-0.132022	0.0659157	-2.00289	0.0451892	0.371084	NA
MGAT5	2780.22	0.0887739	0.0443461	2.00184	0.0453016	0.371084	NA
EPM2AIP1	229.332	0.155501	0.0776107	2.00361	0.0451123	0.371084	NA
UTRN	1361.63	-0.0986521	0.0492822	-2.00178	0.0453085	0.371084	NA
TIGD5	266.127	-0.138226	0.0690085	-2.00303	0.0451738	0.371084	NA
SNAP23	2056.96	0.0656424	0.0327883	2.00201	0.0452839	0.371084	NA
TRAPPC2	470.338	0.102216	0.0510509	2.00224	0.0452588	0.371084	NA
CAMKK2	2105.96	-0.0594781	0.029722	-2.00115	0.0453766	0.371369	NA
CLIP4	4106.46	0.0619477	0.0309721	2.00011	0.045488	0.371735	NA
CINP	1298.53	-0.0823617	0.0411766	-2.00021	0.045478	0.371735	NA
VKORC1L1	2602.93	0.0632191	0.0316206	1.9993	0.045576	0.372013	NA
TRUB2	1590.57	-0.0743093	0.0371699	-1.99918	0.0455886	0.372013	NA
C19orf70	868.739	-0.110248	0.0551789	-1.99802	0.045715	0.372771	NA
CPT2	689.215	-0.0921204	0.0461278	-1.99707	0.0458178	0.372776	NA
C6orf48	1613.9	-0.0769513	0.0385274	-1.99731	0.045791	0.372776	NA
HBS1L	2035.37	0.0719482	0.0360321	1.99678	0.0458493	0.372776	NA
ANAPC5	5198.2	-0.0542587	0.0271695	-1.99705	0.0458201	0.372776	NA
KCNIP3	119.632	-0.229967	0.11522	-1.9959	0.0459452	0.373012	NA
NUDT16L1	645.443	-0.113731	0.0569745	-1.99617	0.0459157	0.373012	NA
CLPP	1485.33	-0.0719639	0.0360654	-1.99537	0.0460022	0.373203	NA
RPUSD3	728.434	-0.130532	0.0654739	-1.99364	0.0461911	0.373746	NA
FAM102A	889.626	-0.0975645	0.0489405	-1.99353	0.0462031	0.373746	NA
SPRY2	608.869	-0.122176	0.0612644	-1.99425	0.0461251	0.373746	NA
JAG2	452.823	0.138223	0.0693299	1.9937	0.046185	0.373746	NA
POC1A	559.936	-0.0979474	0.0491808	-1.99158	0.0464172	0.374325	NA
ECI2	679.971	-0.112917	0.0566959	-1.99163	0.0464119	0.374325	NA
TRAF6	187.107	0.152713	0.0766443	1.99249	0.046317	0.374325	NA
MMP2	734.433	0.138318	0.0694542	1.9915	0.0464263	0.374325	NA
DMC1	159.698	-0.181026	0.090906	-1.99135	0.0464425	0.374325	NA
CTNNBIP1	1456.66	-0.0668266	0.033594	-1.98924	0.0466747	0.375764	NA
KDF1	907.396	-0.0997488	0.0501704	-1.9882	0.0467895	0.375764	NA
CYB5R4	548.079	0.109989	0.0553029	1.98885	0.0467178	0.375764	NA
FOXM1	5268.33	-0.0560632	0.0281949	-1.98842	0.0467654	0.375764	NA
IFT81	360.025	-0.122813	0.0617542	-1.98874	0.0467302	0.375764	NA
MARCH9	220.516	-0.158306	0.0796817	-1.98673	0.0469526	0.376373	NA
NDUFS7	675.019	-0.106885	0.0537929	-1.98697	0.0469259	0.376373	NA
KLHL15	337.729	0.137313	0.0691194	1.9866	0.0469665	0.376373	NA
FAAH	187.874	-0.192527	0.0970151	-1.9845	0.0472002	0.377974	NA
RHOBTB3	1347.37	-0.107667	0.0543139	-1.9823	0.0474456	0.379551	NA
LACTB	615.913	0.123521	0.0623272	1.98182	0.0474992	0.379551	NA
POLR3H	1933.91	-0.0784428	0.0395779	-1.98198	0.047481	0.379551	NA
MON1A	209.174	-0.151611	0.0765356	-1.98093	0.0475997	0.37981	NA
FAM53B	459.803	-0.115106	0.0581033	-1.98106	0.0475848	0.37981	NA
BOP1	3277.04	-0.106592	0.0538862	-1.9781	0.0479173	0.381985	NA
AMBRA1	396.562	-0.121653	0.0615063	-1.97789	0.0479408	0.381985	NA
CPSF3L	2433.66	-0.0972093	0.0492159	-1.97516	0.04825	0.382779	NA
PTAFR	588.947	0.104411	0.0528356	1.97615	0.048138	0.382779	NA
RAB13	2400.47	0.0681078	0.0344969	1.97432	0.0483456	0.382779	NA
METTL21A	759.86	-0.0842445	0.0426774	-1.97398	0.0483835	0.382779	NA
AFDN	7410.64	0.0565611	0.0286486	1.9743	0.0483473	0.382779	NA
USP30	358.287	-0.12359	0.0625684	-1.97528	0.0482365	0.382779	NA
HERC1	1201.4	-0.089565	0.0453673	-1.97422	0.0483569	0.382779	NA
JMJD8	1519.99	-0.0935644	0.0473856	-1.97453	0.048321	0.382779	NA
MRPL27	1331.38	-0.0748148	0.037863	-1.97593	0.0481622	0.382779	NA
YWHAB	15915.7	0.0455839	0.0230895	1.97422	0.0483564	0.382779	NA
SLC25A24	3129.65	0.0608666	0.0308413	1.97354	0.0484342	0.382908	NA
YWHAQ	11469.4	0.0567632	0.028805	1.9706	0.0487693	0.383122	NA
ABHD6	161.874	0.189839	0.0963324	1.97066	0.0487624	0.383122	NA
DZIP3	590.954	-0.102794	0.0521467	-1.97126	0.0486946	0.383122	NA
EHMT2	2030.27	-0.0995651	0.050486	-1.97213	0.0485946	0.383122	NA
ZUFSP	432.334	0.121505	0.0616419	1.97115	0.0487071	0.383122	NA
DNAJB9	435.797	0.126524	0.0641812	1.97136	0.0486822	0.383122	NA
ORC6	1398.07	0.0858726	0.0435585	1.97143	0.0486743	0.383122	NA
EZH1	536.437	0.108832	0.0552282	1.97059	0.0487704	0.383122	NA
MYL12A	7902.66	0.0559395	0.0283834	1.97085	0.0487407	0.383122	NA
HOXB7	624.025	-0.0941996	0.0478304	-1.96945	0.0489015	0.383882	NA
TKT	5617.65	-0.0838736	0.0425948	-1.9691	0.0489413	0.383924	NA
DIRC2	538.748	0.101484	0.051552	1.96858	0.0490011	0.384123	NA
RNF19B	1190.6	0.093578	0.0476013	1.96587	0.0493136	0.385463	NA
ZNF362	408.202	-0.145627	0.0740458	-1.96672	0.0492154	0.385463	NA
LOXL3	162.422	-0.166495	0.084743	-1.9647	0.0494485	0.385463	NA
CANX	26407.8	0.0706914	0.0359742	1.96506	0.0494075	0.385463	NA
C6orf203	219.915	-0.151811	0.07724	-1.96545	0.0493621	0.385463	NA
VWA2	306.023	-0.130411	0.0663714	-1.96487	0.049429	0.385463	NA
TIMM10	1076.61	-0.0794472	0.0404085	-1.9661	0.0492868	0.385463	NA
PRPF6	3824.35	-0.0629559	0.0320153	-1.96643	0.0492488	0.385463	NA
COG4	1725.54	-0.0742968	0.0378365	-1.96363	0.0495734	0.386167	NA
RAD54L2	1182.11	0.0743418	0.0378813	1.96249	0.0497054	0.386645	NA
RAP1B	2029.22	0.0837718	0.0426992	1.96191	0.0497735	0.386645	NA
PKD1	1937.7	-0.0999413	0.0509286	-1.96238	0.0497183	0.386645	NA
MBTD1	479.473	0.109301	0.0557114	1.96192	0.0497715	0.386645	NA
SLC25A10	427.222	-0.14219	0.0725222	-1.96064	0.0499214	0.387525	NA
CUEDC1	1850.34	-0.0989436	0.05048	-1.96006	0.0499892	0.387781	NA
MTFR1L	423.033	-0.104856	0.0535285	-1.95888	0.0501266	0.388037	NA
CHMP2B	994.122	0.0900763	0.0459712	1.95941	0.0500653	0.388037	NA
PPP2R1B	1675.93	0.0722577	0.0368836	1.95907	0.0501044	0.388037	NA
ZMAT5	427.68	-0.132303	0.0675623	-1.95824	0.0502015	0.388348	NA
UGP2	2308.99	0.0583816	0.0298219	1.95767	0.0502683	0.388595	NA
AIM1	3012.51	-0.0732372	0.0374253	-1.95689	0.0503603	0.388788	NA
KRT19	23103.4	0.112209	0.0573412	1.95687	0.0503629	0.388788	NA
NRAV	316.722	-0.153132	0.0782728	-1.95639	0.050419	0.388952	NA
SNHG3	747.047	-0.0875642	0.0448491	-1.95242	0.0508886	0.389407	NA
PDIA3P1	173.616	0.180233	0.092296	1.95277	0.0508466	0.389407	NA
KIAA0907	1221.42	0.0780962	0.0399905	1.95287	0.0508349	0.389407	NA
SLC25A36	1596.64	0.0863089	0.0442077	1.95235	0.0508969	0.389407	NA
GPRIN1	452.709	0.10553	0.0540485	1.95251	0.0508776	0.389407	NA
HECA	452.356	0.110178	0.0563873	1.95396	0.0507063	0.389407	NA
MARCH5	1540.67	0.0796366	0.0407751	1.95307	0.0508114	0.389407	NA
GFER	1014.89	-0.0872692	0.0446579	-1.95417	0.0506811	0.389407	NA
LPCAT2	1411.19	0.101334	0.0518433	1.95463	0.0506271	0.389407	NA
DHX34	1220.44	-0.0766257	0.0392034	-1.95457	0.0506344	0.389407	NA
PATZ1	1274.61	-0.0795402	0.0406752	-1.9555	0.0505244	0.389407	NA
UTP14A	1174.05	0.0713831	0.036544	1.95335	0.0507786	0.389407	NA
RSRC1	678.184	0.0869854	0.0445615	1.95203	0.0509344	0.389427	NA
HDAC6	1299.73	-0.0975879	0.0500492	-1.94984	0.0511953	0.391153	NA
PPP1R12A	2120.95	0.0717108	0.0367866	1.94937	0.0512507	0.391209	NA
PER1	620.533	-0.244582	0.125479	-1.94919	0.0512728	0.391209	NA
CTD.2366F13.1	123.641	-0.187912	0.0964211	-1.94886	0.0513116	0.391237	NA
GPBP1L1	2554.26	0.0649867	0.0333721	1.94733	0.0514947	0.39147	NA
MRPL24	1671.02	-0.0703832	0.0361425	-1.94738	0.0514894	0.39147	NA
ANKZF1	673.053	0.133359	0.0684998	1.94685	0.0515526	0.39147	NA
RNF170	240.95	-0.134066	0.0688628	-1.94686	0.0515511	0.39147	NA
TCF7L2	582.592	-0.0932345	0.0478777	-1.94735	0.0514931	0.39147	NA
INPPL1	5881.11	-0.078933	0.0405319	-1.94743	0.0514835	0.39147	NA
ADORA1	164.102	-0.242583	0.124668	-1.94584	0.0516741	0.392065	NA
BCS1L	1095.76	-0.0743655	0.0382222	-1.94561	0.0517012	0.392065	NA
TRIO	7382.45	0.0439671	0.0226117	1.94444	0.0518425	0.392602	NA
CUEDC2	406.136	-0.116945	0.060142	-1.94449	0.0518369	0.392602	NA
PRKAR1B	703.001	-0.0990049	0.0509525	-1.94308	0.0520063	0.393575	NA
NAPRT	2225.71	-0.100859	0.0519148	-1.94278	0.0520424	0.393582	NA
PFKFB4	140.848	0.247331	0.127401	1.94135	0.0522154	0.394355	NA
AQP3	243.111	-0.142941	0.0736232	-1.94152	0.0521951	0.394355	NA
RABGAP1L	415.817	0.114958	0.0592358	1.94069	0.052296	0.394697	NA
MIR4435.2HG	1074.73	0.0723981	0.0373209	1.93988	0.0523944	0.395172	NA
UBE2G1	2860.65	0.0719856	0.037126	1.93895	0.0525071	0.395755	NA
PHRF1	1325.67	-0.0915135	0.0472138	-1.93828	0.0525893	0.395839	NA
GHDC	732.095	-0.110496	0.0570071	-1.93829	0.0525882	0.395839	NA
SELENOI	3521.06	0.0665334	0.0343331	1.93788	0.0526382	0.39594	NA
PDGFA	200.119	0.153205	0.0790786	1.93737	0.0526999	0.396137	NA
ZFP41	262.915	-0.129562	0.0669028	-1.93658	0.0527971	0.396226	NA
TKFC	948.031	-0.0976607	0.050434	-1.9364	0.0528183	0.396226	NA
CLMN	1255.39	0.108258	0.0558921	1.93691	0.0527562	0.396226	NA
SZT2	1559.76	-0.0996093	0.0514605	-1.93564	0.0529113	0.396657	NA
NUDT14	404.569	-0.136647	0.0706064	-1.93534	0.0529492	0.396674	NA
C16orf59	888.024	-0.11019	0.0569501	-1.93486	0.0530078	0.396847	NA
GOLGA2P5	122.794	-0.182178	0.0941759	-1.93444	0.0530588	0.396962	NA
UBA7	123.134	-0.225421	0.116553	-1.93406	0.0531056	0.397047	NA
PAFAH1B2	1635.69	0.0694066	0.0359093	1.93283	0.0532566	0.397813	NA
FUK	371.121	-0.15123	0.0782499	-1.93265	0.0532795	0.397813	NA
TM2D1	620.139	0.101319	0.0524376	1.93217	0.0533381	0.397984	NA
CAPN2	14034.6	-0.0388601	0.0201337	-1.93011	0.0535936	0.398701	NA
SLC35G2	230.018	0.138451	0.0717096	1.93073	0.0535171	0.398701	NA
GET4	159.606	0.189337	0.0981339	1.92938	0.0536843	0.398701	NA
ERBB3	2927.12	0.102751	0.0532545	1.92943	0.0536773	0.398701	NA
INF2	3721.77	-0.10157	0.0526424	-1.92944	0.0536761	0.398701	NA
TMEM62	1395.09	0.069436	0.035976	1.93006	0.0535988	0.398701	NA
PPP1R9B	2056.37	-0.0776441	0.0402129	-1.93082	0.0535049	0.398701	NA
PIGV	510.257	0.128745	0.0667885	1.92765	0.0538985	0.399327	NA
UBE2J1	3187.03	0.0850099	0.044101	1.92762	0.0539025	0.399327	NA
C9orf3	410.828	-0.118543	0.0614996	-1.92754	0.0539119	0.399327	NA
TOB1	754.25	0.0842522	0.043705	1.92775	0.0538866	0.399327	NA
ABLIM1	863.395	-0.0892035	0.0463133	-1.92609	0.0540935	0.400046	NA
ZNF587B	363.435	0.120559	0.0625984	1.92591	0.0541151	0.400046	NA
BCL2L1	10583.8	-0.0618084	0.0320932	-1.9259	0.0541164	0.400046	NA
MYO6	3757.35	0.0600475	0.0311845	1.92556	0.0541595	0.400099	NA
ZNF770	2303.3	0.0953534	0.049537	1.92489	0.0542429	0.400188	NA
YES1	3869	0.0690608	0.0358778	1.92489	0.0542433	0.400188	NA
ATP5C1	2703.29	0.0614696	0.0319638	1.9231	0.0544677	0.401578	NA
NAPG	1642.43	0.0826522	0.0429997	1.92216	0.0545858	0.402183	NA
PM20D2	2659.81	0.062932	0.0327464	1.9218	0.0546312	0.402251	NA
GTPBP3	1205.41	-0.0813585	0.0423562	-1.92082	0.0547547	0.402895	NA
WDSUB1	247.398	-0.137583	0.0716859	-1.91925	0.0549529	0.403555	NA
YY1	3606.86	0.055609	0.0289742	1.91926	0.0549517	0.403555	NA
ITSN1	1901.08	0.073489	0.0382844	1.91955	0.0549143	0.403555	NA
RRS1	1324.07	-0.0714422	0.0372304	-1.91892	0.0549944	0.403594	NA
PQLC2	837.921	-0.0989623	0.0516131	-1.91739	0.0551886	0.40468	NA
ADD2	732.787	0.0918057	0.0478929	1.9169	0.0552513	0.40468	NA
ZNF512B	4083.79	-0.0847426	0.0442072	-1.91694	0.0552457	0.40468	NA
CCDC18.AS1	123.456	-0.188373	0.0983505	-1.91532	0.0554519	0.405456	NA
JTB	3069.04	-0.0505771	0.0264026	-1.91561	0.0554146	0.405456	NA
BIRC6	3572.47	-0.0580859	0.030345	-1.91418	0.0555968	0.405456	NA
MLPH	393.845	-0.138447	0.0723422	-1.91378	0.055648	0.405456	NA
METTL6	300.485	-0.121222	0.0633311	-1.91409	0.0556083	0.405456	NA
FOSL1	5889.76	-0.0861703	0.0450209	-1.914	0.0556196	0.405456	NA
METTL23	372.1	-0.11469	0.0598948	-1.91485	0.055511	0.405456	NA
ALG13	1198.73	0.0869692	0.0454363	1.91409	0.0556083	0.405456	NA
TMEM51.AS1	216.097	0.198839	0.103921	1.91337	0.0557011	0.405578	NA
ANKRD65	376.247	-0.136738	0.071487	-1.91277	0.0557774	0.405864	NA
ALDOA	19243.6	0.124784	0.0652468	1.91249	0.0558131	0.405864	NA
GNAS	21536.2	0.0468231	0.0244962	1.91144	0.0559476	0.406362	NA
MMGT1	1520.6	0.0761119	0.0398202	1.91139	0.0559545	0.406362	NA
CDK4	5085	-0.054361	0.0284498	-1.91077	0.0560344	0.406678	NA
PSRC1	570.868	-0.104786	0.0549036	-1.90855	0.05632	0.407425	NA
ITGA1	211.255	0.154479	0.0809377	1.90862	0.0563117	0.407425	NA
SLC39A9	2806.12	0.0625192	0.0327467	1.90918	0.0562392	0.407425	NA
ZBED4	1814.74	0.0628882	0.0329358	1.90942	0.0562082	0.407425	NA
TCEAL3	487.485	-0.104669	0.0548365	-1.90874	0.0562956	0.407425	NA
YIPF1	833.282	0.0786187	0.0412042	1.90803	0.0563876	0.407523	NA
RFLNA	544.274	-0.149242	0.0782239	-1.90788	0.0564066	0.407523	NA
DAZAP2	4569.96	0.0515805	0.0270459	1.90715	0.0565016	0.407945	NA
TESK1	1179.25	-0.0858408	0.0450184	-1.90679	0.0565474	0.408012	NA
MT.CO2	26909.2	0.0832817	0.0437066	1.90547	0.0567189	0.408985	NA
ZNF800	654.441	0.103448	0.0543315	1.90402	0.0569074	0.409344	NA
UNC13D	4791.12	-0.098897	0.051936	-1.90421	0.0568829	0.409344	NA
MIR24.2	346.266	0.141285	0.0742058	1.90396	0.0569155	0.409344	NA
SLC2A10	171.27	-0.165337	0.086818	-1.90441	0.0568566	0.409344	NA
OSCAR	177.311	0.175457	0.0921831	1.90336	0.0569938	0.409643	NA
VSIG10	1369.96	0.0727406	0.0382261	1.90291	0.0570526	0.409802	NA
CTTNBP2NL	1030.48	0.0797603	0.041948	1.90141	0.0572482	0.410414	NA
TMEM63A	1699.72	-0.0976418	0.0513395	-1.90188	0.0571863	0.410414	NA
ZBTB33	911.006	0.0831552	0.043733	1.90143	0.0572462	0.410414	NA
INPP1	570.053	-0.093099	0.0489757	-1.90092	0.0573121	0.410608	NA
ADGRF4	271.977	0.210901	0.110991	1.90016	0.0574117	0.411057	NA
FAM83A	1816.09	0.127743	0.0672472	1.89961	0.0574849	0.411318	NA
ZNF618	1035.27	-0.112259	0.0591133	-1.89905	0.0575582	0.411578	NA
PTGS2	292.579	0.290316	0.152971	1.89785	0.0577157	0.412097	NA
HHAT	207.102	-0.145987	0.0769528	-1.89709	0.0578155	0.412097	NA
UBE2D3	8162.35	0.0613349	0.0323292	1.8972	0.0578019	0.412097	NA
CENPQ	843.287	0.0908525	0.0478837	1.89736	0.057781	0.412097	NA
ADRM1	6215.13	-0.0879738	0.0463586	-1.89768	0.057738	0.412097	NA
HR	1215.11	-0.136345	0.0718924	-1.89651	0.0578929	0.412385	NA
THAP4	1766.73	-0.0775026	0.0408811	-1.89581	0.0579856	0.41243	NA
LMLN	387.669	-0.108359	0.0571619	-1.89564	0.0580072	0.41243	NA
ADRA1B	111.394	-0.207579	0.109537	-1.89506	0.0580841	0.41243	NA
EIF3E	6405.56	0.0679739	0.0358686	1.89508	0.0580815	0.41243	NA
CDK20	181.978	-0.150134	0.079216	-1.89525	0.0580587	0.41243	NA
WDR35	379.864	-0.106121	0.0560388	-1.8937	0.0582652	0.412449	NA
CASP8	1436.79	-0.0797419	0.0421101	-1.89365	0.0582709	0.412449	NA
SNX30	911.661	0.0776634	0.0410039	1.89405	0.0582184	0.412449	NA
CEP164	458.718	-0.11793	0.0622765	-1.89365	0.0582716	0.412449	NA
NDUFB10	1749.4	-0.0693138	0.0365825	-1.89473	0.0581285	0.412449	NA
MX1	716.929	-0.118746	0.0627585	-1.8921	0.0584772	0.413642	NA
STX5	1075.77	0.0789774	0.0417544	1.89148	0.0585608	0.41397	NA
GLIS3	142.089	-0.175444	0.0928404	-1.88974	0.0587931	0.415182	NA
RP11.382A20.3	1971.11	0.075888	0.0401601	1.88964	0.0588065	0.415182	NA
PLAC8	197.077	0.473372	0.250666	1.88846	0.0589645	0.41577	NA
NIPA1	1619.97	0.0669348	0.0354402	1.88867	0.0589365	0.41577	NA
FAM46A	215.983	0.149879	0.0793923	1.88782	0.0590496	0.416107	NA
EXOC7	4194.16	-0.0653622	0.0346331	-1.88728	0.059123	0.416362	NA
PACSIN3	1346.78	-0.112861	0.0598116	-1.88695	0.0591677	0.416414	NA
ZFPM2.AS1	112.11	-0.1892	0.100284	-1.88665	0.0592074	0.41643	NA
SNHG8	372.017	-0.114246	0.0605677	-1.88626	0.0592603	0.41654	NA
PAPOLA	7758.02	0.0628114	0.0333198	1.88511	0.0594154	0.417285	NA
IL2RB	375.704	0.264617	0.140386	1.88492	0.0594411	0.417285	NA
RALB	3298.55	0.0641529	0.0340617	1.88343	0.059642	0.417906	NA
PTPN23	1061.69	-0.103448	0.054915	-1.88379	0.0595939	0.417906	NA
FAM210B	1573.97	0.0660049	0.0350444	1.88346	0.0596376	0.417906	NA
CIAO1	2992.11	-0.0546812	0.0290503	-1.8823	0.0597957	0.418458	NA
SEMA7A	4558.42	0.165107	0.0877126	1.88237	0.059786	0.418458	NA
EFCAB7	133.263	-0.172326	0.0916404	-1.88046	0.060045	0.419063	NA
PMF1	559.577	-0.096355	0.0512601	-1.87973	0.0601453	0.419063	NA
PPP3R1	1964.09	0.0809789	0.0430746	1.87997	0.0601126	0.419063	NA
KIF2A	1539.87	0.0771241	0.0410212	1.8801	0.0600943	0.419063	NA
WTAP	2879.05	0.0675062	0.0359039	1.88019	0.0600824	0.419063	NA
ARRDC1	2598.24	-0.107494	0.057185	-1.87976	0.0601409	0.419063	NA
KRT86	879.13	-0.121713	0.0647125	-1.88083	0.0599953	0.419063	NA
MINOS1	504.789	0.106577	0.0567165	1.87911	0.0602292	0.419125	NA
ITM2B	4357.12	0.0604856	0.0321875	1.87917	0.060222	0.419125	NA
DNMT1	3828.05	-0.0588496	0.0313247	-1.87869	0.0602863	0.419261	NA
RFX5	1909.15	0.0745047	0.0396748	1.87788	0.060397	0.419691	NA
ENG	1301.41	-0.0948856	0.0505331	-1.87769	0.0604235	0.419691	NA
CPVL	1029.54	-0.0791353	0.0421727	-1.87646	0.0605927	0.420605	NA
FAM109A	241.307	-0.139	0.0741226	-1.87527	0.0607556	0.421211	NA
ARFRP1	1429.68	-0.101513	0.0541285	-1.8754	0.0607375	0.421211	NA
RNF40	3432.1	-0.0737281	0.0393219	-1.87499	0.0607945	0.421219	NA
ZNF239	121.366	-0.185162	0.0988016	-1.87407	0.0609203	0.421829	NA
ACAD9	1570.6	-0.0673958	0.0359905	-1.8726	0.0611239	0.422976	NA
PYCR2	1045.36	-0.0738199	0.0394356	-1.87191	0.0612191	0.423163	NA
CATSPER1	229.893	-0.137377	0.0733907	-1.87185	0.0612268	0.423163	NA
WEE1	719.567	0.0865234	0.0462496	1.87079	0.0613736	0.423816	NA
KRT7	14598.5	-0.0681011	0.0364056	-1.87062	0.0613972	0.423816	NA
CDC20	6762.17	-0.0577608	0.0308981	-1.8694	0.0615675	0.424466	NA
ATRAID	2042.03	-0.0580775	0.0310643	-1.86959	0.0615408	0.424466	NA
CLUH	6246.06	-0.0697675	0.0373326	-1.86881	0.0616498	0.424771	NA
UCP2	213.548	-0.146632	0.0785101	-1.86768	0.0618062	0.42538	NA
SUPT6H	4481.18	-0.0605731	0.0324333	-1.86762	0.0618145	0.42538	NA
ZNF526	752.364	-0.0953411	0.0510628	-1.86714	0.0618826	0.425586	NA
MAP3K1	598.351	-0.0959931	0.0514513	-1.86571	0.0620822	0.426152	NA
PGAP3	297.473	-0.131488	0.0704783	-1.86566	0.0620893	0.426152	NA
HOXB2	278.61	-0.141925	0.0760743	-1.86561	0.0620964	0.426152	NA
SNF8	2094.67	-0.057991	0.0310868	-1.86546	0.0621176	0.426152	NA
KIAA1191	3075.32	0.0467551	0.0250789	1.86432	0.062277	0.426982	NA
TCF25	2035.21	-0.0780848	0.0418973	-1.86372	0.0623609	0.427295	NA
STYXL1	929.099	-0.0764229	0.0410536	-1.86154	0.0626683	0.429137	NA
HES2	1410.05	0.103044	0.0554213	1.85929	0.0629864	0.431051	NA
ZNF204P	203.637	-0.156298	0.0840791	-1.85894	0.0630363	0.431128	NA
RASEF	762.079	0.103291	0.0555897	1.8581	0.063155	0.431147	NA
CHUK	847.52	0.0812781	0.0437379	1.8583	0.0631267	0.431147	NA
TRADD	418.982	-0.111957	0.0602404	-1.85851	0.0630964	0.431147	NA
USP6NL	1408.76	0.0814311	0.0438397	1.85747	0.0632438	0.431225	NA
LAMP1	6649.54	0.0366363	0.0197231	1.85753	0.0632357	0.431225	NA
TFG	4128.41	0.0524677	0.0282669	1.85615	0.0634322	0.431718	NA
RP11.37B2.1	117.937	0.196207	0.105679	1.85663	0.0633639	0.431718	NA
AJUBA	2607.53	-0.0934133	0.0503254	-1.85618	0.0634272	0.431718	NA
EFCAB14	3894.58	0.0573354	0.0308974	1.85567	0.0634999	0.431916	NA
SERPINB8	540.965	0.121697	0.0655947	1.85528	0.063556	0.432034	NA
ARFGAP2	1279.43	-0.0812829	0.0438345	-1.85431	0.0636945	0.432711	NA
TIMMDC1	1533.52	-0.0634915	0.0342567	-1.8534	0.0638247	0.433069	NA
METTL1	777.992	-0.090116	0.0486162	-1.85362	0.0637932	0.433069	NA
ZDHHC18	3234.8	0.0851228	0.0459563	1.85225	0.0639893	0.433707	NA
ERI3	1518.87	-0.0723097	0.0390453	-1.85194	0.0640339	0.433707	NA
AP2B1	7504.79	0.0379363	0.0204847	1.85193	0.0640354	0.433707	NA
TTC39A	107.463	-0.198692	0.107319	-1.85141	0.0641104	0.433951	NA
FBXW11	2231.78	0.0541602	0.0292637	1.85076	0.0642035	0.434318	NA
FAM110C	491.86	0.0956059	0.0516903	1.84959	0.0643725	0.434519	NA
PPP4R2	1546.42	0.103656	0.0560615	1.84897	0.0644622	0.434519	NA
GEMIN5	2306.04	-0.0659332	0.0356534	-1.84929	0.0644165	0.434519	NA
MLF2	6119.97	-0.049299	0.0266624	-1.84901	0.0644568	0.434519	NA
KCTD13	346.094	-0.119507	0.0645958	-1.85007	0.0643036	0.434519	NA
ZNF845	490.335	0.104177	0.0563443	1.84894	0.064467	0.434519	NA
HFE	676.556	-0.101379	0.0548559	-1.84809	0.064589	0.435079	NA
SLC25A20	177.693	-0.168885	0.0914162	-1.84743	0.0646856	0.435229	NA
OGFRL1	903.024	0.102776	0.0556326	1.8474	0.0646893	0.435229	NA
PNISR	1529.62	0.0746882	0.0404448	1.84667	0.0647947	0.435413	NA
EXOSC5	1004.64	-0.0913806	0.0494794	-1.84684	0.0647703	0.435413	NA
PIAS4	618.645	-0.100703	0.0545446	-1.84626	0.0648546	0.435553	NA
INTS3	3315.46	0.0823351	0.0446129	1.84555	0.064958	0.435958	NA
RP11.440D17.3	241.053	-0.13756	0.0745566	-1.84504	0.0650322	0.435958	NA
METTL8	677.898	-0.089944	0.0487492	-1.84504	0.0650321	0.435958	NA
RTN4	11658.5	0.0463111	0.025108	1.84447	0.065114	0.435982	NA
CTDSPL2	1930.6	0.0687235	0.0372579	1.84453	0.0651054	0.435982	NA
CLDN1	3159.47	0.169489	0.0919201	1.84387	0.065202	0.436309	NA
ZBTB7B	1078.08	-0.100019	0.0542642	-1.84319	0.0653008	0.436447	NA
EFR3A	2284.6	0.0724656	0.0393145	1.84323	0.0652952	0.436447	NA
ANKRD42	623.247	-0.0927937	0.0503536	-1.84284	0.065352	0.436528	NA
GPR160	163.822	0.171706	0.0932169	1.842	0.0654746	0.436602	NA
SCFD2	350.091	-0.151806	0.0823935	-1.84245	0.0654098	0.436602	NA
SNX18P7	127.493	-0.181445	0.0985064	-1.84196	0.0654806	0.436602	NA
TCN2	379.483	-0.132418	0.0719067	-1.84153	0.065544	0.436764	NA
NUP214	2449.14	-0.0599567	0.0325836	-1.84009	0.0657551	0.436981	NA
PLEKHA8P1	242.279	0.127883	0.0694915	1.84027	0.0657293	0.436981	NA
SRCAP	330.759	-0.145957	0.0793319	-1.83983	0.0657936	0.436981	NA
ZNF576	338.257	-0.110159	0.0598787	-1.83971	0.0658115	0.436981	NA
KLK7	1577.17	0.193533	0.105146	1.84062	0.0656773	0.436981	NA
POFUT2	936.01	-0.0874643	0.0475383	-1.83987	0.0657872	0.436981	NA
DHRS7	1189.23	0.0692142	0.0376316	1.83926	0.0658776	0.437159	NA
TMEM201	1366.04	-0.0938001	0.05103	-1.83814	0.0660422	0.437682	NA
AKR7A2	1141.58	-0.0840346	0.0457227	-1.83792	0.0660741	0.437682	NA
GCN1	9436.14	-0.0744705	0.0405133	-1.83817	0.0660369	0.437682	NA
ASXL2	2521.42	0.0562957	0.0306503	1.83671	0.066253	0.437938	NA
NFKBIZ	1023.7	0.430987	0.234638	1.83682	0.0662369	0.437938	NA
CLCN2	478.394	-0.0990036	0.0539119	-1.8364	0.0662992	0.437938	NA
MRM2	1469.44	-0.0650003	0.0354071	-1.8358	0.0663876	0.437938	NA
ZNHIT2	310.777	-0.128518	0.0700013	-1.83594	0.0663667	0.437938	NA
CC2D1A	1883.34	-0.0991728	0.0539989	-1.83657	0.0662733	0.437938	NA
TXNRD2	977.823	-0.0988145	0.0538144	-1.83621	0.0663265	0.437938	NA
EIF2B2	1119.13	-0.073271	0.0399291	-1.83503	0.0665018	0.438173	NA
TMEM27	225.156	0.163457	0.0890711	1.83513	0.0664866	0.438173	NA
ERMARD	482.032	-0.109191	0.059529	-1.83424	0.0666181	0.438181	NA
API5	2670.85	0.0706868	0.0385319	1.8345	0.0665797	0.438181	NA
ASNA1	1128.55	-0.0739466	0.0403149	-1.83422	0.0666208	0.438181	NA
DPH2	2110.86	-0.0669277	0.0365304	-1.83211	0.0669346	0.439727	NA
BABAM1	774.979	-0.0968071	0.0528352	-1.83225	0.0669148	0.439727	NA
SLC35A3	1246.45	0.0735202	0.0401452	1.83136	0.0670474	0.440208	NA
CYR61	19434	0.0728736	0.0398056	1.83074	0.0671396	0.440537	NA
MAN1B1	2015.65	-0.0775986	0.0423922	-1.83049	0.0671765	0.440537	NA
TMEM138	972.325	-0.0852785	0.0466003	-1.83	0.0672503	0.440762	NA
HERC3	2591.12	0.0789772	0.0432084	1.82782	0.0675762	0.441701	NA
STRN3	1755.44	0.0664294	0.036343	1.82785	0.0675723	0.441701	NA
FAM103A1	580.785	0.0905586	0.049525	1.82854	0.0674683	0.441701	NA
RLIM	2125.34	0.0543523	0.0297313	1.82812	0.0675317	0.441701	NA
NXT2	439.666	0.114779	0.062799	1.82772	0.0675915	0.441701	NA
P3H1	766.462	-0.0848661	0.0465046	-1.8249	0.0680168	0.442187	NA
C1orf35	669.175	-0.0970862	0.0531577	-1.82638	0.0677932	0.442187	NA
NDUFAF7	376.345	0.111521	0.0610518	1.82666	0.0677514	0.442187	NA
PAIP2	1622.63	0.0626375	0.0343283	1.82466	0.0680522	0.442187	NA
KLHL9	1386.92	0.0773754	0.0424069	1.82459	0.0680623	0.442187	NA
EP400	3157.42	-0.0618805	0.0339139	-1.82463	0.0680565	0.442187	NA
ARHGAP17	1945.79	0.0825157	0.0452056	1.82534	0.0679495	0.442187	NA
NAGS	448.244	-0.108424	0.0594079	-1.82508	0.0679895	0.442187	NA
BCAT2	1195.87	-0.1081	0.0591995	-1.82603	0.0678459	0.442187	NA
APOBEC3G	311.043	-0.122087	0.0668919	-1.82514	0.0679792	0.442187	NA
MMAB	828.951	-0.132809	0.0728232	-1.82371	0.0681958	0.442539	NA
BCL7C	1186.8	-0.0992923	0.0544422	-1.82381	0.0681806	0.442539	NA
PEG10	507.729	-0.100614	0.0551892	-1.82308	0.0682914	0.442902	NA
CDK19	400.027	0.110423	0.0605903	1.82246	0.0683859	0.442999	NA
BID	2681.38	0.0699593	0.0383833	1.82265	0.0683566	0.442999	NA
MPV17	636.724	-0.0998939	0.0548674	-1.82064	0.0686615	0.443511	NA
FSTL1	8365.4	0.0454836	0.0249766	1.82105	0.0685998	0.443511	NA
DBN1	3710.73	-0.0880495	0.0483443	-1.8213	0.068561	0.443511	NA
RP11.73M18.7	202.566	0.136202	0.0748104	1.82063	0.0686638	0.443511	NA
ADORA2B	398.509	-0.156531	0.0859273	-1.82167	0.0685056	0.443511	NA
USF2	1918.23	-0.0721288	0.0396472	-1.81926	0.0688711	0.444593	NA
MMD	430.265	0.109976	0.0604673	1.81878	0.0689457	0.444818	NA
FAM89A	107.058	0.182524	0.100448	1.8171	0.0692015	0.445805	NA
LAMB1	9212.47	-0.0760207	0.0418284	-1.81744	0.0691493	0.445805	NA
ABHD3	990.183	0.0874551	0.0481318	1.81699	0.0692187	0.445805	NA
IFI6	735.874	-0.0988146	0.0544983	-1.81317	0.0698056	0.445914	NA
CH17.472G23.4	191.951	-0.151735	0.0836206	-1.81457	0.0695901	0.445914	NA
CCDC88A	761.066	-0.122203	0.0673833	-1.81356	0.0697461	0.445914	NA
EFEMP1	9988.35	-0.0842061	0.0464056	-1.81457	0.0695902	0.445914	NA
DYNC1I2	2731.93	0.0478008	0.0263654	1.81301	0.0698296	0.445914	NA
ENPP1	295.666	-0.134978	0.0744228	-1.81367	0.0697287	0.445914	NA
SLC3A2	6987.99	-0.0868568	0.0479083	-1.81298	0.0698351	0.445914	NA
PPP4R4	126.616	0.195593	0.107806	1.8143	0.0696321	0.445914	NA
FAH	549.147	-0.117294	0.0645908	-1.81596	0.0693771	0.445914	NA
GGA2	2173.27	0.0613956	0.0338336	1.81463	0.0695807	0.445914	NA
CNOT1	10140.8	0.0442252	0.0243512	1.81614	0.0693489	0.445914	NA
BAHCC1	707.072	-0.110668	0.0609496	-1.81573	0.0694118	0.445914	NA
CHMP1B	2054.72	0.0589519	0.0324997	1.81392	0.0696897	0.445914	NA
MCM3AP	3622.11	-0.0491756	0.0270859	-1.81554	0.0694406	0.445914	NA
TUG1	4594.82	0.0626825	0.0345279	1.81542	0.0694599	0.445914	NA
NOC2L	5879.41	-0.0695355	0.0384043	-1.81062	0.0702002	0.446456	NA
KDM1A	4264.44	0.0527231	0.0291122	1.81103	0.0701357	0.446456	NA
SGTB	427.67	0.11904	0.0657413	1.81074	0.0701813	0.446456	NA
SMIM13	1608.76	0.09316	0.0514408	1.81101	0.0701388	0.446456	NA
ATF6B	2841.8	-0.0939789	0.0518646	-1.81201	0.0699851	0.446456	NA
ZNF696	375.76	-0.106878	0.0590141	-1.81106	0.0701314	0.446456	NA
GNA11	1888.03	-0.0629511	0.0347654	-1.81074	0.0701809	0.446456	NA
SAMD10	407.627	-0.114426	0.0632329	-1.8096	0.0703579	0.447204	NA
MFSD14B	4087.24	0.0517343	0.0286257	1.80727	0.0707207	0.449254	NA
AGAP1	1447.98	0.0640588	0.0354722	1.80589	0.0709362	0.449973	NA
UBE2D1	619.74	0.101067	0.0559692	1.80577	0.070955	0.449973	NA
UNC93B1	1510.7	-0.0890901	0.0493319	-1.80593	0.0709287	0.449973	NA
IMP4	2794.4	-0.0536703	0.029729	-1.80532	0.0710249	0.45016	NA
KPNA4	3830.87	0.0737891	0.0408805	1.805	0.0710751	0.450223	NA
TRABD2A	337.334	0.128694	0.0713459	1.8038	0.071263	0.450474	NA
PPME1	4550.99	-0.0778211	0.0431292	-1.80437	0.0711729	0.450474	NA
COG7	510.871	-0.090115	0.0499608	-1.80371	0.0712763	0.450474	NA
USP10	4224.37	-0.0481931	0.0267145	-1.80401	0.0712301	0.450474	NA
ARHGEF4	1087.27	-0.0932244	0.0517007	-1.80316	0.0713637	0.450771	NA
KIZ	179.603	-0.150441	0.0834459	-1.80286	0.0714105	0.450811	NA
FCHO2	847.99	0.0807103	0.0447847	1.80219	0.0715161	0.451223	NA
PRKD3	2033.12	0.0686488	0.0381028	1.80167	0.0715969	0.451236	NA
PPP1R37	1001.37	-0.0953295	0.0529121	-1.80166	0.0715992	0.451236	NA
MRPL11	3215.7	-0.0620481	0.0344456	-1.80134	0.07165	0.45126	NA
PPFIBP1	2095.82	0.060258	0.0334558	1.80112	0.0716837	0.45126	NA
HLCS	726.788	-0.120513	0.0669568	-1.79987	0.0718819	0.452252	NA
QARS	2339.04	-0.0658552	0.0365971	-1.79947	0.0719449	0.452393	NA
PDIA6	14110.5	0.0561614	0.0312449	1.79746	0.0722627	0.452613	NA
C2orf69	688.567	0.0846841	0.0471115	1.79752	0.0722523	0.452613	NA
MLH1	841.293	-0.0745595	0.0415151	-1.79596	0.0725006	0.452613	NA
CDC40	860.283	0.074861	0.041661	1.79691	0.0723499	0.452613	NA
GPAA1	3247.62	-0.0839866	0.0467557	-1.79629	0.0724489	0.452613	NA
NUDT5	1111.93	0.0631645	0.0351335	1.79784	0.0722016	0.452613	NA
VIM	105.948	0.234128	0.130313	1.79666	0.0723894	0.452613	NA
SORL1	651.727	-0.136619	0.0759898	-1.79787	0.0721983	0.452613	NA
TWF1	3624.85	0.0761813	0.0423599	1.79843	0.0721087	0.452613	NA
CTDSP2	2503.62	0.086371	0.0480929	1.79592	0.0725074	0.452613	NA
SLC12A6	1243.44	0.0700321	0.0389487	1.79806	0.0721677	0.452613	NA
PEMT	642.361	-0.0959852	0.0534236	-1.79668	0.0723865	0.452613	NA
PXMP4	253.968	-0.143648	0.0799507	-1.7967	0.072383	0.452613	NA
ANKRD10	1595.04	0.0852903	0.0475237	1.79469	0.0727028	0.452767	NA
RSL24D1	2296.37	0.0736227	0.0410246	1.7946	0.0727175	0.452767	NA
CBFB	3102.8	0.0690781	0.0384946	1.79449	0.0727349	0.452767	NA
SLC16A5	211.667	-0.182623	0.101762	-1.7946	0.0727169	0.452767	NA
COL4A6	741.839	-0.129265	0.0720142	-1.795	0.0726544	0.452767	NA
MAP3K4	792.695	-0.0754954	0.0420837	-1.79393	0.0728238	0.453067	NA
APRT	2430.54	-0.0805363	0.0449096	-1.7933	0.0729253	0.453446	NA
SLC16A13	212.022	0.16794	0.0937417	1.79151	0.0732109	0.454968	NA
KIAA1161	476.074	0.112048	0.0625932	1.79009	0.0734391	0.456132	NA
SCAP	1386.1	-0.0868717	0.0485703	-1.78858	0.0736831	0.45663	NA
IRF7	451.778	-0.120196	0.0671893	-1.78891	0.0736294	0.45663	NA
C12orf73	236.455	-0.136269	0.0761741	-1.78892	0.0736281	0.45663	NA
CBX8	224.076	-0.14899	0.0832983	-1.78864	0.0736736	0.45663	NA
TEC	195.597	0.139168	0.0778422	1.78782	0.0738054	0.456862	NA
VEZT	4688.42	0.0768313	0.0430049	1.78657	0.0740072	0.456862	NA
HCAR1	590.581	0.110428	0.0618044	1.78673	0.0739809	0.456862	NA
LYSMD4	109.558	-0.17634	0.098692	-1.78677	0.0739742	0.456862	NA
KNOP1	1739.45	-0.0556401	0.031128	-1.78746	0.0738626	0.456862	NA
ATP8B1	1796.52	-0.0682078	0.0381661	-1.78713	0.0739168	0.456862	NA
PIGU	1394.56	-0.06135	0.0343152	-1.78783	0.0738029	0.456862	NA
NABP2	1485.77	-0.0655645	0.0367082	-1.7861	0.0740835	0.457081	NA
KIAA1147	1167.16	0.0686934	0.0384776	1.78528	0.0742152	0.457387	NA
TXN2	1796.16	-0.0690475	0.0386756	-1.7853	0.0742134	0.457387	NA
RAB42	1714.92	0.113272	0.0634943	1.78397	0.0744278	0.45771	NA
IFT57	539.016	-0.0907489	0.05086	-1.78429	0.0743768	0.45771	NA
CCDC50	1897.73	0.0616746	0.0345794	1.78357	0.0744941	0.45771	NA
ARHGEF37	594.378	0.10178	0.0570793	1.78313	0.0745653	0.45771	NA
LDLRAD3	574.847	0.0891842	0.0500304	1.7826	0.0746516	0.45771	NA
RNF6	2131.81	0.0654322	0.0366918	1.78329	0.0745392	0.45771	NA
RPAP1	1399.33	-0.0990363	0.0555174	-1.78388	0.0744437	0.45771	NA
FARSA	1860.61	-0.0889976	0.0499149	-1.78299	0.0745884	0.45771	NA
APOL2	1529.94	-0.0627482	0.0351948	-1.78288	0.0746055	0.45771	NA
G6PD	1418.42	-0.0995563	0.055854	-1.78244	0.074678	0.45771	NA
BRPF3	2209.28	-0.0516556	0.0290003	-1.78121	0.0748776	0.457771	NA
MRPL43	711.397	-0.0900432	0.0505609	-1.78089	0.0749309	0.457771	NA
USP43	815.432	0.102016	0.0572829	1.78092	0.0749251	0.457771	NA
ZNF121	553.253	0.0997152	0.0559645	1.78176	0.0747889	0.457771	NA
JUND	1035.48	0.0999756	0.0561387	1.78087	0.0749341	0.457771	NA
JOSD2	589.95	-0.11362	0.0637806	-1.78141	0.0748449	0.457771	NA
CYB561	3009.66	-0.0546803	0.0307173	-1.78012	0.0750571	0.457778	NA
LMNB2	8131.97	-0.0684104	0.0384305	-1.78011	0.0750583	0.457778	NA
ITPA	2149.87	-0.0683744	0.0384027	-1.78046	0.075001	0.457778	NA
FAM83G	2430.21	-0.0679812	0.0381973	-1.77974	0.0751185	0.457895	NA
TP53BP1	2819.1	-0.056678	0.031859	-1.77903	0.0752354	0.458356	NA
PJA2	2014.22	0.0586167	0.0329567	1.7786	0.0753055	0.458533	NA
ORC4	1007.22	0.0717958	0.0403785	1.77807	0.0753927	0.458563	NA
SYPL1	3497.95	0.0623824	0.035081	1.77824	0.0753649	0.458563	NA
CREB3	2189.44	-0.0654472	0.0368219	-1.7774	0.0755029	0.458733	NA
OAS3	5099.04	-0.0522547	0.0293985	-1.77746	0.0754921	0.458733	NA
CLASRP	1023.96	-0.0908966	0.0511585	-1.77677	0.0756069	0.459115	NA
WDR90	1525.72	-0.112269	0.0631981	-1.77645	0.0756581	0.459158	NA
ATP5A1	7325.09	-0.0400941	0.0225727	-1.77622	0.0756962	0.459158	NA
CDKN2AIPNL	934.723	-0.0782013	0.0440557	-1.77505	0.0758891	0.459828	NA
CDIPT	1769.16	-0.0702079	0.0395523	-1.77507	0.0758869	0.459828	NA
PAICS	11639.9	0.0495006	0.027897	1.7744	0.0759962	0.460001	NA
NAGLU	364.44	-0.13197	0.0743753	-1.77438	0.0760002	0.460001	NA
EPHA1	1479.66	-0.108549	0.0612128	-1.77331	0.0761781	0.460329	NA
MEX3C	944.297	0.0746915	0.0421142	1.77355	0.0761384	0.460329	NA
LTBP4	691.388	-0.0945891	0.053329	-1.77369	0.0761144	0.460329	NA
MAGED1	1547.78	-0.0638399	0.0360237	-1.77216	0.0763673	0.461222	NA
METTL15	237.097	-0.131661	0.0743257	-1.77141	0.0764924	0.461478	NA
ADAM11	176.88	-0.150221	0.0847923	-1.77163	0.0764555	0.461478	NA
GOLPH3	2757.03	0.0599142	0.0338303	1.77102	0.0765571	0.461619	NA
RABL3	563.204	0.0844201	0.0477402	1.76832	0.0770067	0.461833	NA
TMEM242	674.296	0.0822928	0.0465367	1.76834	0.0770038	0.461833	NA
CYC1	3989	-0.068204	0.0385679	-1.76841	0.0769916	0.461833	NA
SIPA1	1912.3	-0.094545	0.0534276	-1.76959	0.0767953	0.461833	NA
MAX	1884.95	0.0547118	0.0309379	1.76844	0.0769873	0.461833	NA
COMMD4	1914.11	-0.085334	0.0482286	-1.76936	0.0768333	0.461833	NA
JMJD6	875.795	0.080705	0.0456183	1.76914	0.0768712	0.461833	NA
ANGPTL4	241.145	0.294459	0.166453	1.76902	0.0768902	0.461833	NA
SCAND1	710.642	-0.10383	0.0586788	-1.76947	0.0768161	0.461833	NA
RAB36	273.563	-0.115967	0.0655201	-1.76994	0.0767375	0.461833	NA
SDSL	118.536	-0.171702	0.0971465	-1.76745	0.0771522	0.462457	NA
GBP6	122.535	0.182912	0.103558	1.76627	0.0773501	0.463394	NA
RUVBL2	3866.29	-0.0746725	0.0422934	-1.76558	0.0774658	0.463766	NA
NF2	2772.6	-0.0553068	0.031328	-1.76541	0.0774953	0.463766	NA
NR3C1	2150.35	-0.0919953	0.0521206	-1.76505	0.0775561	0.463881	NA
GNAI3	3868.45	0.0587626	0.0333085	1.76419	0.0776993	0.463991	NA
VGLL4	543.921	0.0936737	0.0530877	1.76451	0.0776464	0.463991	NA
NUP58	4679.75	0.0564275	0.0319814	1.76438	0.0776676	0.463991	NA
DPYD	330.511	-0.14508	0.082281	-1.76323	0.0778625	0.464474	NA
GLTSCR2	2048.51	-0.063141	0.0358101	-1.76322	0.0778634	0.464474	NA
LIG1	2580.12	-0.0728423	0.0413347	-1.76226	0.0780258	0.464999	NA
ETFB	476.396	-0.102788	0.0583295	-1.7622	0.0780347	0.464999	NA
METTL13	1715.74	-0.0730991	0.0414947	-1.76165	0.0781283	0.465059	NA
EIF4G1	23053	-0.0454964	0.0258245	-1.76175	0.0781116	0.465059	NA
PSMB10	313.035	-0.109199	0.0620441	-1.76002	0.078405	0.465712	NA
GAA	975.516	-0.117925	0.0669989	-1.76011	0.0783899	0.465712	NA
HSBP1L1	240.755	0.130056	0.0738814	1.76034	0.0783507	0.465712	NA
CBR1	1473.1	-0.0720896	0.0409534	-1.76029	0.0783595	0.465712	NA
ITPKB	348.82	-0.120148	0.068375	-1.75719	0.0788861	0.465842	NA
KCMF1	2720.47	0.0638337	0.0363121	1.75792	0.0787614	0.465842	NA
OCIAD2	1990.46	0.0590154	0.0335781	1.75756	0.0788228	0.465842	NA
KDM7A	114.957	0.182168	0.10356	1.75905	0.0785682	0.465842	NA
VPS37B	2909.32	-0.0600123	0.0341268	-1.75851	0.0786612	0.465842	NA
MAPK3	1227.39	-0.102644	0.0583493	-1.75913	0.0785559	0.465842	NA
FTO	962.581	-0.105888	0.0602571	-1.75727	0.0788716	0.465842	NA
SLC9A5	151.507	-0.165043	0.0938928	-1.75778	0.0787845	0.465842	NA
TRIM16L	1106.41	0.0946135	0.0538266	1.75774	0.0787909	0.465842	NA
MBD2	847.821	0.0822994	0.046812	1.75808	0.0787334	0.465842	NA
ADNP	3694.46	0.0481708	0.027389	1.75876	0.0786176	0.465842	NA
MOB3C	690.175	-0.08604	0.0490331	-1.75473	0.0793053	0.46628	NA
CYB5RL	325.671	-0.110945	0.0631961	-1.75557	0.0791614	0.46628	NA
LMAN2L	665.522	-0.0813622	0.0463278	-1.75623	0.0790494	0.46628	NA
DLX1	177.144	0.142521	0.0812098	1.75497	0.0792645	0.46628	NA
ARL4C	3796.39	-0.0737236	0.0420241	-1.75432	0.0793765	0.46628	NA
PPP1R35	463.823	-0.110393	0.0629354	-1.75406	0.0794201	0.46628	NA
ALAD	543.88	-0.0902897	0.0514747	-1.75406	0.0794202	0.46628	NA
CNNM1	104.317	0.199722	0.113757	1.75569	0.0791413	0.46628	NA
CRACR2B	246.223	-0.158547	0.0902787	-1.75619	0.0790551	0.46628	NA
DNAAF2	699.442	-0.0844814	0.0481457	-1.7547	0.0793098	0.46628	NA
MT.ND5	14993.4	0.113174	0.06452	1.75409	0.0794152	0.46628	NA
SELENOF	4189.3	0.0632612	0.0360801	1.75335	0.0795414	0.466746	NA
DNMBP	1274.78	-0.0715901	0.0408404	-1.75293	0.0796148	0.466931	NA
EFTUD2	6097.45	-0.043035	0.0245607	-1.75219	0.0797411	0.467426	NA
CCHCR1	922.895	-0.0881834	0.0503497	-1.75142	0.0798739	0.467468	NA
TDRP	602.661	0.0868617	0.0495929	1.7515	0.0798603	0.467468	NA
MVP	1069.86	-0.128349	0.0732793	-1.75151	0.0798582	0.467468	NA
APEX1	4245.71	-0.0582444	0.0332651	-1.75092	0.07996	0.467726	NA
FGD5.AS1	2433.43	0.0637208	0.0364224	1.7495	0.0802052	0.468554	NA
ADAMTS12	873.901	-0.105664	0.0603998	-1.74941	0.0802201	0.468554	NA
BCL2L12	1764.07	-0.0717323	0.0410047	-1.74937	0.0802275	0.468554	NA
IFT122	376.336	-0.102754	0.0587941	-1.74769	0.0805176	0.468848	NA
ANAPC13	1669.42	-0.0795004	0.0455364	-1.74587	0.0808342	0.468848	NA
BTN2A2	585.177	0.0907522	0.0519013	1.74855	0.0803683	0.468848	NA
SLC29A1	3601.82	-0.0511588	0.0293059	-1.74568	0.0808663	0.468848	NA
ZC3HAV1L	584.028	0.0824977	0.0471882	1.74827	0.0804171	0.468848	NA
NCAPG2	5118.8	0.0442828	0.025359	1.74623	0.0807703	0.468848	NA
SYNE2	2355.26	-0.0623574	0.0357189	-1.74578	0.080849	0.468848	NA
ECI1	1017.55	-0.078615	0.0450146	-1.74643	0.0807357	0.468848	NA
TOP3A	1832.73	-0.056004	0.0320784	-1.74585	0.0808371	0.468848	NA
TNFAIP1	3997.41	0.0538123	0.030777	1.74846	0.0803851	0.468848	NA
LASP1	11711.4	-0.0564514	0.0323037	-1.74752	0.0805473	0.468848	NA
SLC35E1	2893.39	0.0516415	0.0295799	1.74583	0.0808401	0.468848	NA
TRMU	1607	-0.0549317	0.0314502	-1.74662	0.0807026	0.468848	NA
WDR44	611.267	0.0906355	0.0518584	1.74775	0.0805075	0.468848	NA
RANBP6	1488.42	0.0689726	0.0395207	1.74523	0.0809454	0.469063	NA
PAPD7	1398.97	0.0611822	0.0350626	1.74494	0.0809951	0.469107	NA
SETD3	1999.73	0.0598891	0.0343394	1.74403	0.0811531	0.469779	NA
LAMB2	1701.88	-0.0946549	0.0542815	-1.74378	0.081198	0.469795	NA
CNOT7	3521.9	0.0497067	0.028511	1.74342	0.0812597	0.469907	NA
SLC4A7	1000.68	0.0826651	0.0474353	1.74269	0.0813875	0.470073	NA
DLL1	756.626	-0.0786346	0.0451164	-1.74293	0.0813466	0.470073	NA
NOC4L	1319.57	-0.0929168	0.0533227	-1.74254	0.0814147	0.470073	NA
UHRF1BP1	2064.86	-0.0562087	0.032264	-1.74215	0.0814825	0.470221	NA
CALU	13015.1	0.0647227	0.0371668	1.74141	0.0816116	0.470479	NA
PITPNB	4045.98	0.0571716	0.0328281	1.74155	0.0815876	0.470479	NA
CORO1B	4397.63	-0.100013	0.0574518	-1.74081	0.0817169	0.470843	NA
SORT1	2408.88	0.0589764	0.0338957	1.73994	0.0818698	0.471481	NA
ANO1	3736.78	-0.0572713	0.0329277	-1.7393	0.0819817	0.471638	NA
CHST14	1049.44	-0.0773089	0.0444426	-1.73952	0.0819431	0.471638	NA
CLTC	10841.8	0.0418272	0.0240592	1.73851	0.0821206	0.472193	NA
CROCCP2	390.04	-0.114172	0.0657261	-1.73709	0.0823714	0.47262	NA
WASF2	4347.78	0.0594572	0.0342462	1.73617	0.0825338	0.47262	NA
C6orf15	5264.64	-0.0619818	0.0356742	-1.73744	0.0823094	0.47262	NA
SIDT2	173.978	-0.148185	0.0853395	-1.73642	0.0824894	0.47262	NA
STK38L	848.975	0.082535	0.0475164	1.73698	0.0823905	0.47262	NA
PTGES3	11257.4	0.0561134	0.0323177	1.7363	0.0825101	0.47262	NA
UBE2Q2	979.857	0.0760481	0.0437675	1.73755	0.0822906	0.47262	NA
IFT27	517.577	-0.0905821	0.0521699	-1.73629	0.0825124	0.47262	NA
LUZP1	2578.22	0.0504133	0.0291229	1.73105	0.083443	0.472782	NA
PHC2	3774.41	-0.047766	0.0275549	-1.73348	0.0830096	0.472782	NA
DNAJC6	1391.66	0.0810718	0.0468867	1.7291	0.083791	0.472782	NA
TDRKH	732.325	-0.0828334	0.0478991	-1.72933	0.0837499	0.472782	NA
CDC73	1898.88	0.0585954	0.0338507	1.73099	0.0834531	0.472782	NA
ZC3H11A	4284.14	0.0457218	0.0264031	1.73168	0.0833308	0.472782	NA
SLC39A10	3670.25	0.0643902	0.0372281	1.72961	0.0836996	0.472782	NA
OBSL1	1518.77	-0.125271	0.0722536	-1.73377	0.0829591	0.472782	NA
TSEN2	221.098	-0.124492	0.0718583	-1.73247	0.0831895	0.472782	NA
RFTN1	399.1	0.122867	0.0709434	1.7319	0.0832909	0.472782	NA
FBXO45	1356.46	0.0714028	0.0412634	1.73041	0.0835564	0.472782	NA
EPGN	955.333	-0.196666	0.11366	-1.73031	0.0835756	0.472782	NA
METAP1	2922.83	0.0566345	0.0326287	1.73572	0.0826126	0.472782	NA
CCNC	3255.23	0.0588379	0.0340202	1.7295	0.08372	0.472782	NA
FBXO32	267.335	0.161403	0.0932894	1.73014	0.0836059	0.472782	NA
POMT1	612.089	-0.100143	0.0577941	-1.73275	0.0831395	0.472782	NA
KIAA1462	829.143	0.121653	0.0703343	1.72964	0.083694	0.472782	NA
GRK2	4638.29	-0.074385	0.0429263	-1.73286	0.0831214	0.472782	NA
TIMELESS	3121.9	-0.0482178	0.0278609	-1.73066	0.0835121	0.472782	NA
UNC119B	2127.38	-0.0664325	0.0383427	-1.7326	0.0831674	0.472782	NA
STX2	892.915	0.111123	0.0641989	1.73092	0.0834668	0.472782	NA
EP400NL	464.437	-0.0924558	0.0533812	-1.73199	0.0832753	0.472782	NA
NALCN	1684.51	-0.0728535	0.0420875	-1.731	0.0834514	0.472782	NA
ARPIN	328.162	-0.124969	0.0722306	-1.73014	0.0836058	0.472782	NA
MPRIP	7496.97	-0.0613829	0.0353966	-1.73415	0.0828919	0.472782	NA
DUSP14	2239.25	0.0546766	0.0315097	1.73523	0.0826998	0.472782	NA
SAP30BP	1617.55	-0.0593707	0.0343148	-1.73018	0.0835984	0.472782	NA
SMOX	1964.96	-0.0701078	0.0405217	-1.73013	0.0836069	0.472782	NA
IFNAR1	2223.21	0.0780571	0.0450864	1.73128	0.083402	0.472782	NA
TSGA10	111.477	0.189863	0.109842	1.72851	0.0838961	0.472809	NA
KCNMA1	1118.97	0.0755301	0.0437063	1.72813	0.0839654	0.472809	NA
EDC3	1571.47	-0.0666495	0.0385653	-1.72822	0.083948	0.472809	NA
CDT1	1351.18	-0.0792588	0.0458631	-1.72816	0.0839593	0.472809	NA
CAPN15	3076.49	-0.0874381	0.0506224	-1.72726	0.0841207	0.473206	NA
ARAF	1568.58	-0.0606016	0.0350846	-1.7273	0.0841138	0.473206	NA
VNN1	353.139	0.328824	0.190473	1.72635	0.0842842	0.473555	NA
RNF208	160.262	-0.15471	0.0896015	-1.72665	0.0842305	0.473555	NA
NOL3	511.148	-0.121848	0.070587	-1.72621	0.0843101	0.473555	NA
SLC7A1	9218.67	0.0539072	0.0312366	1.72577	0.0843882	0.473755	NA
LOXL1	372.097	-0.105307	0.0610306	-1.72548	0.0844409	0.473812	NA
THAP3	472.481	-0.104837	0.0607982	-1.72435	0.0846446	0.47409	NA
[truncated: 12,925 more rows]

## Sheet: 2C S2 DEGs pools
Datafile 2C: Biological controls/pooled serum samples: differentially expressed genes between case and control pools
Data type: RNAseq data analyzed by R-DESeq2
Description: Data were from 8 replicates of each class from two different LC-iCAP experiments (see supporting information table for sample names)
See Data dictionary for column descriptions
Referencet file (for authors): 2021-11-30 STAR.FQN.GC.16HBE pools
Ensembl gene ID	Entrez gene ID	Gene name	Base mean	log2 Fold Change	LFC SE	p-value	Adjusted p-value (FDR)		Supporting information
ENSG00000103888	57214	CEMIP	1182.34	1.28539	0.0445931	5.55E-184	7.21E-180		RNAseq project: GW-30-300636444.A02
ENSG00000118564	26234	FBXL5	2067.89	-0.672823	0.0239332	4.36E-175	2.83E-171		project: LCII.021
ENSG00000159399	3099	HK2	4490.73	0.558493	0.0249	1.48E-112	4.82E-109		LUT: LCII.020.LUT.xlsx
ENSG00000165507	11067	C10orf10	356.054	1.40476	0.0626916	1.39E-112	4.82E-109		paramters: DESeq2, STAR, FQN GC,
ENSG00000163874	80149	ZC3H12A	808.814	1.2513	0.0574064	1.86E-106	4.82E-103		Samples:
ENSG00000166920	84419	C15orf48	5227.37	0.604139	0.028845	1.30E-98	2.82E-95		01_10_03_19 benign pool
ENSG00000146674	3486	IGFBP3	4323.93	1.03231	0.0493703	2.31E-98	4.28E-95		02_10_03_19 benign pool
ENSG00000117595	3664	IRF6	6589.08	0.521206	0.0253883	7.49E-95	1.22E-91		03_10_03_19 benign pool
ENSG00000059804	6515	SLC2A3	1886.6	1.17095	0.0581576	1.92E-91	2.76E-88		04_10_03_19 benign pool
ENSG00000144802	64332	NFKBIZ	708.905	0.991754	0.0500951	1.84E-88	2.39E-85		05_10_03_19 malignant pool
ENSG00000152952	5352	PLOD2	6779.51	0.521384	0.026979	1.96E-84	2.31E-81		06_10_03_19 malignant pool
ENSG00000145623	9180	OSMR	6710.29	0.263375	0.0139072	4.57E-81	4.95E-78		07_10_03_19 malignant pool
ENSG00000104419	10397	NDRG1	2910.86	1.04169	0.0553752	2.75E-80	2.74E-77		08_10_03_19 malignant pool
ENSG00000152229	9050	PSTPIP2	1210.92	0.439088	0.0233622	5.03E-80	4.67E-77		09_09_13_19 benign pool
ENSG00000011422	5329	PLAUR	6650.07	0.357778	0.0197095	8.56E-75	7.41E-72		10_09_13_19 benign pool
ENSG00000122884	5033	P4HA1	2701.21	0.740501	0.0409775	2.92E-74	2.37E-71		11_09_13_19 benign pool
ENSG00000166741	4837	NNMT	1001.6	-0.617087	0.0346888	5.04E-72	3.85E-69		12_09_13_19 benign pool
ENSG00000143514	7159	TP53BP2	5058.39	0.298225	0.0167526	5.64E-72	4.07E-69		13_09_13_19 malignant pool
ENSG00000106484	4232	MEST	6683.99	-0.28194	0.0167864	2.22E-64	1.52E-61		14_09_13_19 malignant pool
ENSG00000072274	7037	TFRC	21444.1	0.714763	0.0431867	7.95E-63	5.16E-60		15_09_13_19 malignant pool
ENSG00000147454	51312	SLC25A37	3939.47	0.338546	0.0209	4.12E-60	2.55E-57		16_09_13_19 malignant pool
ENSG00000182585	255324	EPGN	1576.5	-0.549012	0.0345882	5.96E-58	3.52E-55
ENSG00000135766	54583	EGLN1	2332.03	0.314886	0.0199671	3.99E-57	2.25E-54
ENSG00000241794	6700	SPRR2A	228.83	1.45464	0.0925696	7.04E-57	3.81E-54
ENSG00000117525	2152	F3	25601	0.326603	0.02073	2.10E-56	1.09E-53
ENSG00000149573	10205	MPZL2	1515.53	0.300187	0.0192394	5.82E-56	2.91E-53
ENSG00000152256	5163	PDK1	963.083	0.777076	0.0500178	1.07E-55	5.16E-53
ENSG00000111319	6337	SCNN1A	833.356	-0.650471	0.0420468	3.10E-55	1.44E-52
ENSG00000232810	7124	TNF	616.597	0.778958	0.0508863	4.00E-54	1.76E-51
ENSG00000136383	57538	ALPK3	221.402	0.974287	0.0637238	4.07E-54	1.76E-51
ENSG00000168621	2668	GDNF	646.236	0.638577	0.0417921	5.69E-54	2.38E-51
ENSG00000088280	55616	ASAP3	477.511	-0.820973	0.0547313	2.94E-52	1.19E-49
ENSG00000159167	6781	STC1	704.169	0.839114	0.0580989	1.50E-48	5.89E-46
ENSG00000101871	4281	MID1	4436.24	0.630844	0.0445108	7.66E-47	2.93E-44
ENSG00000163697	323	APBB2	3391.49	-0.300363	0.0212621	2.16E-46	8.00E-44
ENSG00000173530	8793	TNFRSF10D	1961.59	0.312161	0.0223947	2.99E-45	1.08E-42
ENSG00000187908	1755	DMBT1	51.3512	-1.69881	0.123104	1.30E-44	4.58E-42
ENSG00000130164	3949	LDLR	5197	-0.197715	0.0145071	4.86E-43	1.66E-40
ENSG00000163739	2919	CXCL1	2123.15	1.81425	0.134352	7.55E-43	2.51E-40
ENSG00000145287	51316	PLAC8	368.895	1.28638	0.0957177	1.56E-42	5.06E-40
ENSG00000070190	27071	DAPP1	2243.53	0.493404	0.0368151	3.62E-42	1.15E-39
ENSG00000171067	53838	C11orf24	3348.29	-0.313239	0.0234326	6.70E-42	2.07E-39
ENSG00000104368	5327	PLAT	1766.61	-0.571676	0.0431787	3.05E-41	9.20E-39
ENSG00000185215	7127	TNFAIP2	1787.35	0.389623	0.0294751	4.57E-41	1.35E-38
ENSG00000102144	5230	PGK1	17060.8	0.478102	0.0364286	1.45E-40	4.19E-38
ENSG00000156273	571	BACH1	1615.94	0.384083	0.0293195	2.25E-40	6.36E-38
ENSG00000180263	55785	FGD6	5765.26	0.315095	0.0241548	5.72E-40	1.58E-37
ENSG00000148346	3934	LCN2	160.976	1.22346	0.0942395	6.65E-40	1.80E-37
ENSG00000091136	3912	LAMB1	13145.3	-0.266475	0.0207377	7.87E-39	2.09E-36
ENSG00000141279	9520	NPEPPS	8942.49	0.194131	0.0151803	2.65E-38	6.88E-36
ENSG00000138821	64116	SLC39A8	4637.98	-0.244493	0.0192015	3.94E-38	1.00E-35
ENSG00000115548	55818	KDM3A	1201.49	0.84237	0.0665324	5.04E-38	1.26E-35
ENSG00000163513	7048	TGFBR2	12269.4	-0.503734	0.0397676	5.33E-38	1.30E-35
ENSG00000277443	4082	MARCKS	2821.7	0.347218	0.0274516	8.00E-38	1.92E-35
ENSG00000112299	8876	VNN1	252.098	0.71807	0.0569516	1.19E-37	2.80E-35
ENSG00000157557	2114	ETS2	4256.11	0.328509	0.0263735	9.62E-37	2.23E-34
ENSG00000183742	346389	MACC1	3836.31	0.407039	0.0328772	2.18E-36	4.97E-34
ENSG00000128829	440275	EIF2AK4	5352.48	-0.250454	0.0203877	1.09E-35	2.44E-33
ENSG00000118503	7128	TNFAIP3	7361.2	0.649578	0.0533678	2.53E-35	5.57E-33
ENSG00000177311	253461	ZBTB38	3577.08	-0.243927	0.020011	3.69E-35	7.99E-33
ENSG00000110218	24145	PANX1	3129.49	0.270359	0.0222786	6.12E-35	1.30E-32
ENSG00000148926	133	ADM	335.036	0.797934	0.0670449	5.51E-34	1.15E-31
ENSG00000144136	6574	SLC20A1	8889.16	-0.301775	0.0253871	1.10E-33	2.27E-31
ENSG00000144749	26018	LRIG1	363.721	0.563613	0.0475265	1.15E-33	2.33E-31
ENSG00000179094	5187	PER1	692.742	-0.555561	0.0472138	3.01E-33	6.01E-31
ENSG00000111859	4739	NEDD9	450.291	0.797648	0.0681952	6.59E-33	1.30E-30
ENSG00000135932	51719	CAB39	5492.04	0.286049	0.0244246	1.00E-32	1.94E-30
ENSG00000105855	3696	ITGB8	1610.84	0.533199	0.0463974	8.22E-32	1.57E-29
ENSG00000073417	5151	PDE8A	1312.26	0.32541	0.0283412	1.23E-31	2.31E-29
ENSG00000172379	9915	ARNT2	1137.52	0.629996	0.0550589	1.43E-31	2.66E-29
ENSG00000146242	7162	TPBG	1921.98	0.345337	0.0302345	2.36E-31	4.32E-29
ENSG00000060982	586	BCAT1	13003.4	0.260738	0.0228352	3.92E-31	7.07E-29
ENSG00000134333	3939	LDHA	33954	0.529331	0.0471342	1.70E-30	3.03E-28
ENSG00000135318	4907	NT5E	8754.45	-0.225018	0.0199636	1.97E-30	3.46E-28
ENSG00000176171	664	BNIP3	1894.45	0.919673	0.0821326	2.07E-30	3.58E-28
ENSG00000118777	9429	ABCG2	1551.45	-0.435553	0.0396486	2.68E-29	4.58E-27
ENSG00000006118	54972	TMEM132A	2025.93	0.552835	0.0504486	3.86E-29	6.52E-27
ENSG00000135373	26298	EHF	337.548	0.619376	0.0566765	5.06E-29	8.43E-27
ENSG00000148344	9536	PTGES	793.451	-0.609989	0.0558538	5.21E-29	8.57E-27
ENSG00000164251	2150	F2RL1	3342.8	0.29872	0.0273115	6.35E-29	1.03E-26
ENSG00000145901	10318	TNIP1	12396.7	0.273782	0.0251352	1.29E-28	2.07E-26
ENSG00000134013	4017	LOXL2	3042.92	0.785813	0.0726014	1.40E-28	2.22E-26
ENSG00000020577	23034	SAMD4A	1344.83	0.319312	0.0294218	1.46E-28	2.28E-26
ENSG00000181458	55076	TMEM45A	733.951	0.50348	0.046697	2.42E-28	3.74E-26
ENSG00000155463	5018	OXA1L	3858.02	-0.202151	0.0186676	3.20E-28	4.89E-26
ENSG00000057704	57458	TMCC3	909.252	0.367781	0.0345887	1.45E-27	2.19E-25
ENSG00000023171	57476	GRAMD1B	613.211	-0.479934	0.04551	3.33E-27	4.97E-25
ENSG00000163216	6703	SPRR2D	456.067	0.71012	0.0675843	4.69E-27	6.93E-25
ENSG00000169242	1942	EFNA1	1432.87	0.378309	0.0360009	5.28E-27	7.67E-25
ENSG00000188293	374918	IGFL1	576.637	0.471766	0.0449383	5.31E-27	7.67E-25
ENSG00000173281	79660	PPP1R3B	1774.16	0.298104	0.028376	6.48E-27	9.25E-25
ENSG00000124766	6659	SOX4	1357.35	0.398663	0.0380245	6.56E-27	9.26E-25
ENSG00000108797	8506	CNTNAP1	483.545	0.434778	0.0416674	1.08E-26	1.51E-24
ENSG00000162433	205	AK4	643.838	0.631844	0.0607204	1.29E-26	1.79E-24
ENSG00000127666	148022	TICAM1	1028.82	0.458106	0.0440424	1.63E-26	2.23E-24
ENSG00000129116	23022	PALLD	10666.8	0.191344	0.0183733	2.98E-26	4.03E-24
ENSG00000050405	51474	LIMA1	14421	-0.273512	0.0268456	1.90E-25	2.54E-23
ENSG00000281162	NA	LINC01127	101.994	1.42911	0.141792	3.35E-25	4.44E-23
ENSG00000158055	57822	GRHL3	395.429	0.445583	0.0443493	5.85E-25	7.67E-23
ENSG00000123983	2181	ACSL3	9806.76	-0.281076	0.0280876	1.08E-24	1.40E-22
ENSG00000110921	4598	MVK	1176.6	-0.358384	0.0362212	3.09E-24	3.98E-22
ENSG00000029153	56938	ARNTL2	7381.2	0.207563	0.0208644	3.18E-24	4.05E-22
ENSG00000161638	3678	ITGA5	7240.92	0.317208	0.0322327	5.49E-24	6.92E-22
ENSG00000186352	353322	ANKRD37	106.045	1.63415	0.167226	6.58E-24	8.21E-22
ENSG00000006062	9020	MAP3K14	1790.6	0.340371	0.0346986	7.39E-24	9.14E-22
ENSG00000189057	374393	FAM111B	3343.32	0.18214	0.0184875	1.01E-23	1.24E-21
ENSG00000100644	3091	HIF1A	6607.07	-0.646143	0.066435	1.21E-23	1.45E-21
ENSG00000156535	135228	CD109	8140.05	-0.282543	0.028965	1.20E-23	1.45E-21
ENSG00000160752	2224	FDPS	10887.6	-0.363402	0.0374117	1.75E-23	2.08E-21
ENSG00000140450	91947	ARRDC4	1061.37	0.294988	0.0303148	1.76E-23	2.08E-21
ENSG00000134339	6289	SAA2	114.144	0.845974	0.0874668	1.95E-23	2.28E-21
ENSG00000164096	401152	C4orf3	1928.16	0.486223	0.0504483	3.22E-23	3.74E-21
ENSG00000104765	665	BNIP3L	3573.43	0.428468	0.0446355	5.07E-23	5.82E-21
ENSG00000149925	226	ALDOA	38295.4	0.951085	0.099761	7.73E-23	8.81E-21
ENSG00000171552	598	BCL2L1	12630.9	-0.293538	0.0308465	1.55E-22	1.75E-20
ENSG00000258667	NA	HIF1A-AS2	59.4582	1.3103	0.138676	1.88E-22	2.08E-20
ENSG00000107984	22943	DKK1	775.527	-0.67235	0.0711821	1.86E-22	2.08E-20
ENSG00000138413	3417	IDH1	5801.45	-0.421413	0.0447256	2.66E-22	2.93E-20
ENSG00000099875	2872	MKNK2	2265.06	0.326554	0.0345792	2.77E-22	3.02E-20
ENSG00000175130	65108	MARCKSL1	3384.37	0.208092	0.0221198	6.10E-22	6.60E-20
ENSG00000132170	5468	PPARG	334.854	-0.467533	0.0500861	6.32E-22	6.79E-20
ENSG00000183023	6546	SLC8A1	430.455	-0.416758	0.0447065	7.57E-22	8.06E-20
ENSG00000183018	124976	SPNS2	799.125	0.418707	0.0450826	1.03E-21	1.09E-19
ENSG00000147548	54904	WHSC1L1	4374.68	-0.166455	0.0178795	2.16E-21	2.27E-19
ENSG00000133812	81846	SBF2	1638.17	0.254967	0.0277	3.16E-21	3.28E-19
ENSG00000164292	22836	RHOBTB3	1686.19	-0.284989	0.0310368	3.55E-21	3.66E-19
ENSG00000117000	6018	RLF	1308.25	0.352924	0.0385679	3.99E-21	4.08E-19
ENSG00000188060	115273	RAB42	1168.25	0.412717	0.0452532	4.70E-21	4.76E-19
ENSG00000073921	8301	PICALM	10998.5	0.14687	0.0158245	4.88E-21	4.92E-19
ENSG00000033178	55236	UBA6	5407.1	0.159183	0.0173399	7.89E-21	7.88E-19
ENSG00000124171	84612	PARD6B	1738	0.29928	0.0329939	9.34E-21	9.26E-19
ENSG00000115380	2202	EFEMP1	15664.7	-0.331979	0.0356853	1.53E-20	1.51E-18
ENSG00000108448	147166	TRIM16L	1193.47	0.256503	0.0287182	3.92E-20	3.83E-18
ENSG00000101236	11237	RNF24	2103.68	0.242906	0.0272167	4.41E-20	4.28E-18
ENSG00000132128	10489	LRRC41	1999.71	-0.197642	0.0221795	6.52E-20	6.27E-18
ENSG00000107968	1326	MAP3K8	348.17	0.453456	0.0517221	1.11E-19	1.06E-17
ENSG00000197632	5055	SERPINB2	1062.65	0.43788	0.0500946	1.43E-19	1.36E-17
ENSG00000104332	6422	SFRP1	2767.15	-0.240653	0.0274358	1.72E-19	1.62E-17
ENSG00000072682	8974	P4HA2	2267.98	0.261191	0.0300219	3.03E-19	2.83E-17
ENSG00000095596	1592	CYP26A1	102.702	0.761417	0.0887039	4.56E-19	4.23E-17
ENSG00000145246	57205	ATP10D	1633	-0.238272	0.0275161	4.86E-19	4.48E-17
ENSG00000242265	23089	PEG10	1176.85	-0.295459	0.0342828	5.43E-19	4.96E-17
ENSG00000155066	150696	PROM2	3429.7	-0.227423	0.026391	7.35E-19	6.68E-17
ENSG00000100605	3705	ITPK1	2798.91	-0.271806	0.0316646	7.42E-19	6.69E-17
ENSG00000167755	5653	KLK6	786.798	-0.251839	0.029312	8.01E-19	7.17E-17
ENSG00000008517	9235	IL32	3503.46	0.181518	0.0210609	9.98E-19	8.88E-17
ENSG00000265107	2702	GJA5	1923.27	-0.233381	0.0271505	1.04E-18	9.18E-17
ENSG00000120437	39	ACAT2	8818.09	-0.307071	0.0360038	1.20E-18	1.05E-16
ENSG00000187720	79875	THSD4	1251.73	-0.266322	0.031209	1.31E-18	1.14E-16
ENSG00000163249	151195	CCNYL1	2726.38	-0.163507	0.0190078	1.35E-18	1.17E-16
ENSG00000105953	4967	OGDH	4800.33	-0.236923	0.0277897	1.57E-18	1.35E-16
ENSG00000186081	3852	KRT5	1229.55	-0.373072	0.0441279	1.79E-18	1.52E-16
ENSG00000130396	4301	MLLT4	10430.7	0.237086	0.0278585	1.78E-18	1.52E-16
ENSG00000005102	4222	MEOX1	106.169	0.456101	0.054195	2.36E-18	1.99E-16
ENSG00000254087	4067	LYN	2604.92	0.163624	0.0192747	3.18E-18	2.67E-16
ENSG00000175318	196996	GRAMD2	160.333	-0.518337	0.0620938	3.96E-18	3.30E-16
ENSG00000138623	8482	SEMA7A	2963.39	0.325664	0.0389964	5.16E-18	4.27E-16
ENSG00000111145	2004	ELK3	5854.9	0.157714	0.0186591	5.23E-18	4.30E-16
ENSG00000135048	23670	TMEM2	8099.31	-0.200417	0.0238537	5.35E-18	4.37E-16
ENSG00000170542	5272	SERPINB9	1189.34	0.247298	0.0295668	5.80E-18	4.71E-16
ENSG00000135723	29109	FHOD1	1711.26	-0.294193	0.035325	6.47E-18	5.22E-16
ENSG00000170271	10826	FAXDC2	144.192	0.586848	0.0709398	7.48E-18	6.00E-16
ENSG00000153944	124540	MSI2	1189.92	-0.251172	0.0302787	1.01E-17	8.03E-16
ENSG00000144381	3329	HSPD1	31649.3	-0.175183	0.0212177	1.04E-17	8.26E-16
ENSG00000122406	6125	RPL5	26779.5	-0.0670645	0.00788375	1.12E-17	8.84E-16
ENSG00000101307	10326	SIRPB1	75.3373	0.802164	0.0982583	1.66E-17	1.30E-15
ENSG00000104687	2936	GSR	3008.12	-0.249554	0.0303563	1.72E-17	1.34E-15
ENSG00000125730	718	C3	7443.09	0.553772	0.0679829	2.09E-17	1.61E-15
ENSG00000108175	57178	ZMIZ1	1940.48	0.214026	0.0259873	2.09E-17	1.61E-15
ENSG00000148677	27063	ANKRD1	214.502	-0.578627	0.0712007	2.44E-17	1.86E-15
ENSG00000163220	6280	S100A9	4431.64	0.310045	0.0380672	2.84E-17	2.16E-15
ENSG00000182022	51363	CHST15	789.886	0.275276	0.0338164	3.39E-17	2.56E-15
ENSG00000162694	2135	EXTL2	700.874	-0.352822	0.04362	4.21E-17	3.16E-15
ENSG00000111817	29940	DSE	8404.03	0.140131	0.0170358	4.35E-17	3.24E-15
ENSG00000176641	NA	RNF152	26.0006	1.46882	0.183488	5.18E-17	3.84E-15
ENSG00000125089	54436	SH3TC1	188.239	-0.687031	0.0859228	6.82E-17	5.03E-15
ENSG00000142634	79180	EFHD2	6664.41	0.526149	0.0657823	7.04E-17	5.17E-15
ENSG00000131459	9945	GFPT2	851.178	0.399941	0.0498993	7.13E-17	5.20E-15
ENSG00000001626	1080	CFTR	9611.27	0.345748	0.0431258	7.61E-17	5.52E-15
ENSG00000107438	9124	PDLIM1	3358.75	-0.160448	0.0198597	1.16E-16	8.37E-15
ENSG00000117394	6513	SLC2A1	8995.62	0.191168	0.0238005	1.22E-16	8.77E-15
ENSG00000105143	6511	SLC1A6	77.5144	0.75174	0.0952111	1.40E-16	9.97E-15
ENSG00000153094	10018	BCL2L11	843.2	0.293487	0.0369051	1.49E-16	1.06E-14
ENSG00000135636	8291	DYSF	4313.22	-0.293712	0.0371145	2.00E-16	1.41E-14
ENSG00000116701	4688	NCF2	358.149	0.453239	0.0575899	2.09E-16	1.47E-14
ENSG00000120889	8795	TNFRSF10B	7525.31	0.194594	0.0244721	2.38E-16	1.66E-14
ENSG00000116285	54206	ERRFI1	10039.5	0.354966	0.0451371	2.50E-16	1.73E-14
ENSG00000179674	80117	ARL14	152.979	0.585508	0.0747283	2.57E-16	1.77E-14
ENSG00000163435	1999	ELF3	843.193	0.515125	0.0657431	2.75E-16	1.89E-14
ENSG00000077150	4791	NFKB2	2101.18	0.328711	0.0418552	2.98E-16	2.04E-14
ENSG00000140718	79068	FTO	1443.73	-0.205388	0.0259575	3.11E-16	2.12E-14
ENSG00000141562	26502	NARF	1207.14	0.437479	0.0559658	3.29E-16	2.22E-14
ENSG00000238266	NA	LINC00707	1609.03	-0.227355	0.028917	4.03E-16	2.71E-14
ENSG00000185813	5833	PCYT2	1231.42	-0.461537	0.0593755	4.08E-16	2.73E-14
ENSG00000171793	1503	CTPS1	10995.4	-0.264768	0.0338063	4.88E-16	3.25E-14
ENSG00000197930	30001	ERO1L	14276	0.395174	0.0509167	5.42E-16	3.59E-14
ENSG00000165006	51271	UBAP1	3248.89	0.17202	0.0218734	5.83E-16	3.84E-14
ENSG00000151151	253430	IPMK	943.161	0.269224	0.0347979	7.84E-16	5.14E-14
ENSG00000158470	9334	B4GALT5	11763.7	0.233798	0.0302005	1.31E-15	8.56E-14
ENSG00000184922	752	FMNL1	1707.52	0.214598	0.0278171	1.41E-15	9.13E-14
ENSG00000157193	7804	LRP8	2677.52	-0.202687	0.0262523	1.42E-15	9.18E-14
ENSG00000169429	3576	CXCL8	558.696	1.28958	0.170113	1.65E-15	1.06E-13
ENSG00000143217	81607	PVRL4	962.905	0.249979	0.0326495	1.74E-15	1.11E-13
ENSG00000090339	3383	ICAM1	1398.64	0.329742	0.0434242	2.22E-15	1.41E-13
ENSG00000139211	347902	AMIGO2	901.688	0.37377	0.0494078	2.60E-15	1.64E-13
ENSG00000100625	51804	SIX4	1176.07	0.243357	0.0319821	2.70E-15	1.70E-13
ENSG00000198142	65124	SOWAHC	1949.2	-0.213918	0.0281088	3.02E-15	1.90E-13
ENSG00000197565	1288	COL4A6	891.683	-0.26673	0.035368	3.99E-15	2.49E-13
ENSG00000153162	654	BMP6	110.065	0.89527	0.12015	4.10E-15	2.55E-13
ENSG00000137440	9982	FGFBP1	1702.8	-0.33749	0.0449422	4.18E-15	2.58E-13
ENSG00000214110	NA	LDHAP4	101.104	0.807029	0.108034	4.23E-15	2.60E-13
ENSG00000184178	152579	SCFD2	491.44	-0.324099	0.0432377	5.07E-15	3.10E-13
ENSG00000143847	8497	PPFIA4	39.0944	1.89228	0.256708	5.86E-15	3.57E-13
ENSG00000142875	5567	PRKACB	1102.63	-0.208873	0.0278622	7.70E-15	4.67E-13
ENSG00000280798	NA	LINC00294	489.95	0.343049	0.0462771	8.53E-15	5.15E-13
ENSG00000152990	166647	GPR125	3556.37	0.14374	0.0190347	8.70E-15	5.23E-13
ENSG00000119922	3433	IFIT2	5946.83	-0.204288	0.0273327	9.37E-15	5.61E-13
ENSG00000146232	4794	NFKBIE	1171.86	0.258546	0.034939	1.23E-14	7.30E-13
ENSG00000115866	1615	DARS	3476.29	0.198696	0.0267072	1.31E-14	7.75E-13
ENSG00000109321	374	AREG	6460.01	-0.77878	0.106736	1.42E-14	8.36E-13
ENSG00000162722	25893	TRIM58	753.402	0.248785	0.0336677	1.42E-14	8.37E-13
ENSG00000188994	23036	ZNF292	1555.06	0.441195	0.0603708	1.64E-14	9.57E-13
ENSG00000172939	9943	OXSR1	2430.93	0.173429	0.0234339	2.07E-14	1.20E-12
ENSG00000198900	7150	TOP1	11050.6	-0.158603	0.0214589	2.50E-14	1.45E-12
ENSG00000092621	26227	PHGDH	3080.36	-0.195695	0.0266266	2.57E-14	1.48E-12
ENSG00000153292	266977	GPR110	1172.26	0.28403	0.0391091	3.11E-14	1.79E-12
ENSG00000136478	55852	TEX2	5054.22	-0.217696	0.0299835	3.46E-14	1.98E-12
ENSG00000134107	8553	BHLHE40	2380.48	0.280766	0.0389281	4.59E-14	2.61E-12
ENSG00000115594	3554	IL1R1	1700.87	0.205666	0.0283988	5.27E-14	2.99E-12
ENSG00000115590	7850	IL1R2	1559.5	0.556011	0.0779486	5.30E-14	2.99E-12
ENSG00000158786	64600	PLA2G2F	99.8723	0.933107	0.131737	6.15E-14	3.46E-12
ENSG00000101654	8731	RNMT	4601.05	0.238716	0.0332306	6.41E-14	3.59E-12
ENSG00000169509	54544	CRCT1	231.542	0.826596	0.117238	7.57E-14	4.22E-12
ENSG00000166825	290	ANPEP	490.835	-0.492524	0.0698544	1.04E-13	5.77E-12
ENSG00000172840	57546	PDP2	1371.83	-0.191153	0.0267908	1.29E-13	7.12E-12
ENSG00000119139	9414	TJP2	2988.54	0.19312	0.02708	1.33E-13	7.30E-12
ENSG00000263528	9641	IKBKE	1054.53	0.248526	0.0353655	2.01E-13	1.10E-11
ENSG00000170412	55890	GPRC5C	139.092	0.6135	0.0886474	2.28E-13	1.24E-11
ENSG00000152766	118932	ANKRD22	157.952	0.557657	0.0805187	2.35E-13	1.28E-11
ENSG00000100906	4792	NFKBIA	2139.29	0.353922	0.0510093	2.69E-13	1.45E-11
ENSG00000197077	85379	KIAA1671	3041.72	-0.164929	0.0233544	2.77E-13	1.49E-11
ENSG00000137411	57176	VARS2	1327.29	-0.214663	0.0307765	3.43E-13	1.84E-11
ENSG00000113161	3156	HMGCR	9066.92	-0.288522	0.0418206	3.52E-13	1.88E-11
ENSG00000168672	157638	FAM84B	7588.1	-0.168612	0.0240316	3.73E-13	1.99E-11
ENSG00000116017	1820	ARID3A	549.659	0.283551	0.0409682	3.80E-13	2.02E-11
ENSG00000204160	84243	ZDHHC18	3259.12	0.131339	0.018577	3.82E-13	2.02E-11
ENSG00000116260	5768	QSOX1	5983.19	0.203517	0.0292549	4.19E-13	2.20E-11
ENSG00000166938	115752	DIS3L	1710.89	-0.179675	0.0257225	4.20E-13	2.20E-11
ENSG00000162616	11080	DNAJB4	509.909	-0.372159	0.0543207	4.65E-13	2.42E-11
ENSG00000197586	955	ENTPD6	2347.1	-0.166941	0.023906	4.76E-13	2.47E-11
ENSG00000163485	134	ADORA1	171.24	-0.606444	0.0890755	5.15E-13	2.66E-11
ENSG00000174738	9975	NR1D2	900.938	0.335616	0.0490504	5.46E-13	2.81E-11
ENSG00000174792	152816	C4orf26	241.026	0.464221	0.068111	5.47E-13	2.81E-11
ENSG00000176148	55346	TCP11L1	750.59	0.308654	0.0451031	5.83E-13	2.98E-11
ENSG00000120694	10808	HSPH1	12901.7	-0.160485	0.0230671	6.04E-13	3.08E-11
ENSG00000075391	9462	RASAL2	2194.12	-0.153977	0.0221046	6.31E-13	3.20E-11
ENSG00000110911	4891	SLC11A2	2020.31	0.163286	0.0234855	7.05E-13	3.56E-11
ENSG00000137193	5292	PIM1	1668.14	0.340571	0.0501514	7.84E-13	3.94E-11
ENSG00000185585	169611	OLFML2A	2483.87	-0.161519	0.023419	9.10E-13	4.56E-11
ENSG00000196730	1612	DAPK1	2541.58	0.296282	0.0437969	1.04E-12	5.20E-11
ENSG00000110944	51561	IL23A	420.822	0.423079	0.0630355	1.17E-12	5.83E-11
ENSG00000169418	4881	NPR1	101.841	0.859772	0.128945	1.19E-12	5.90E-11
ENSG00000123977	164781	DAW1	312.769	-0.349121	0.0519902	1.29E-12	6.39E-11
ENSG00000187231	91404	SESTD1	939.956	0.217452	0.032125	1.41E-12	6.95E-11
ENSG00000132561	4147	MATN2	619.768	0.273513	0.0407682	1.62E-12	7.93E-11
ENSG00000196187	9725	TMEM63A	1868.83	-0.166085	0.0244021	1.66E-12	8.11E-11
ENSG00000164211	134429	STARD4	2847.53	-0.226892	0.0337281	1.78E-12	8.67E-11
ENSG00000130066	6303	SAT1	1013.82	0.243403	0.0362257	1.85E-12	8.96E-11
ENSG00000254470	91056	AP5B1	891.17	0.266382	0.0398561	1.98E-12	9.56E-11
ENSG00000008853	23221	RHOBTB2	3363.23	-0.272154	0.0408806	2.38E-12	1.14E-10
ENSG00000180801	79642	ARSJ	866.608	-0.212522	0.0317566	2.48E-12	1.19E-10
ENSG00000171314	5223	PGAM1	3884.63	0.259412	0.0390111	2.62E-12	1.25E-10
ENSG00000154263	10349	ABCA10	85.1015	0.625169	0.0952834	2.89E-12	1.38E-10
ENSG00000072952	10335	MRVI1	138.575	0.681001	0.104048	2.94E-12	1.39E-10
ENSG00000149809	7108	TM7SF2	262.245	-0.388085	0.0593199	3.77E-12	1.78E-10
ENSG00000113739	8614	STC2	829.477	0.297293	0.0452438	3.83E-12	1.80E-10
ENSG00000013588	9052	GPRC5A	26880.2	0.197299	0.0295878	3.86E-12	1.81E-10
ENSG00000149115	85456	TNKS1BP1	4258.22	0.225689	0.0342248	4.72E-12	2.20E-10
ENSG00000088448	55608	ANKRD10	1743.11	0.175728	0.0264952	5.03E-12	2.34E-10
ENSG00000043143	23338	JADE2	1530.43	-0.196446	0.029788	5.28E-12	2.45E-10
ENSG00000160213	1476	CSTB	4655.2	0.212449	0.0322909	5.53E-12	2.56E-10
ENSG00000138166	1847	DUSP5	1011.91	-0.247256	0.0377967	5.69E-12	2.62E-10
ENSG00000224531	221710	SMIM13	2140.73	0.171803	0.026032	6.44E-12	2.96E-10
ENSG00000120875	1846	DUSP4	3356.85	-0.276997	0.0426496	6.91E-12	3.16E-10
ENSG00000056558	7185	TRAF1	309.412	0.51079	0.0795511	7.47E-12	3.40E-10
ENSG00000123374	1017	CDK2	9625.67	-0.169824	0.0258376	7.83E-12	3.55E-10
ENSG00000169174	255738	PCSK9	435.303	-0.492865	0.0769827	8.54E-12	3.87E-10
ENSG00000163814	64866	CDCP1	5376.77	0.162713	0.0247852	8.73E-12	3.94E-10
ENSG00000169032	5604	MAP2K1	3930.67	0.144337	0.021963	1.05E-11	4.72E-10
ENSG00000008294	9043	SPAG9	4671.93	0.112566	0.0170183	1.18E-11	5.30E-10
ENSG00000091317	54918	CMTM6	3523.73	0.152594	0.0233583	1.22E-11	5.42E-10
ENSG00000147852	7436	VLDLR	437.266	0.398018	0.0626126	1.30E-11	5.79E-10
ENSG00000170949	90338	ZNF160	801.869	0.243778	0.0379734	1.31E-11	5.79E-10
ENSG00000165757	57608	KIAA1462	835.756	0.277973	0.043653	1.60E-11	7.05E-10
ENSG00000176788	10409	BASP1	284.787	0.424492	0.0671846	1.62E-11	7.14E-10
ENSG00000125538	3553	IL1B	112.585	0.936083	0.149006	1.64E-11	7.19E-10
ENSG00000086696	3294	HSD17B2	114.965	0.449052	0.071166	1.65E-11	7.22E-10
ENSG00000102580	5611	DNAJC3	6498.23	0.21166	0.0327792	1.76E-11	7.66E-10
ENSG00000102172	6611	SMS	11641.2	0.26816	0.0422327	1.79E-11	7.77E-10
ENSG00000177150	125228	FAM210A	2824.8	0.11332	0.0173971	1.85E-11	8.00E-10
ENSG00000162757	148304	C1orf74	796.506	0.217898	0.0342506	2.20E-11	9.47E-10
ENSG00000118762	5311	PKD2	2276.87	-0.196524	0.0309442	2.68E-11	1.15E-09
ENSG00000165030	4783	NFIL3	511.026	0.263192	0.0418708	2.89E-11	1.24E-09
ENSG00000185567	113146	AHNAK2	2585.52	0.262742	0.0418267	2.92E-11	1.25E-09
ENSG00000164237	134147	CMBL	1177.04	-0.235344	0.0374083	3.04E-11	1.29E-09
ENSG00000183691	9241	NOG	243.899	0.47777	0.0770526	3.06E-11	1.30E-09
ENSG00000197822	100506658	OCLN	3792.96	0.23276	0.036975	3.07E-11	1.30E-09
ENSG00000115221	3694	ITGB6	17217.9	0.156038	0.0244212	3.11E-11	1.31E-09
ENSG00000139428	326625	MMAB	990.313	-0.286037	0.0457609	3.23E-11	1.36E-09
ENSG00000147689	84985	FAM83A	1175.1	0.230268	0.036614	3.27E-11	1.37E-09
ENSG00000278540	31	ACACA	5449.33	-0.181213	0.0285911	3.31E-11	1.38E-09
ENSG00000140105	7453	WARS	4617.5	-0.145238	0.0227434	3.50E-11	1.46E-09
ENSG00000146731	908	CCT6A	14242.5	-0.131357	0.0205144	3.56E-11	1.48E-09
ENSG00000145685	10184	LHFPL2	1215.26	-0.184373	0.0292586	4.05E-11	1.68E-09
ENSG00000109654	23321	TRIM2	418.347	-0.319742	0.0515912	4.12E-11	1.70E-09
ENSG00000151491	2059	EPS8	856.541	-0.280116	0.0451041	4.22E-11	1.73E-09
ENSG00000079459	2222	FDFT1	9977.35	-0.349623	0.0568036	4.75E-11	1.94E-09
ENSG00000167191	51704	GPRC5B	764.74	0.316443	0.0512943	4.88E-11	1.99E-09
ENSG00000143878	388	RHOB	579.034	0.371708	0.0604139	4.92E-11	2.00E-09
ENSG00000171729	55092	TMEM51	1164.75	0.190134	0.0303983	5.27E-11	2.14E-09
ENSG00000181126	NA	HLA-V	304.764	0.581107	0.0953329	5.34E-11	2.16E-09
ENSG00000028277	5452	POU2F2	139.962	0.564325	0.0925826	5.66E-11	2.28E-09
ENSG00000167604	84807	NFKBID	240.013	0.633385	0.104379	5.84E-11	2.35E-09
ENSG00000139055	121506	ERP27	257.792	-0.299055	0.0486277	5.89E-11	2.36E-09
ENSG00000155287	81894	SLC25A28	268.81	-0.439509	0.0721127	6.11E-11	2.44E-09
ENSG00000134954	2113	ETS1	4057.17	0.292282	0.0476172	6.46E-11	2.57E-09
ENSG00000107798	3988	LIPA	6583.19	-0.241232	0.0390966	6.46E-11	2.57E-09
ENSG00000196739	85301	COL27A1	416.569	0.323326	0.0529195	7.11E-11	2.81E-09
ENSG00000170854	84864	MINA	1929.67	-0.15978	0.0255744	7.31E-11	2.89E-09
ENSG00000113580	2908	NR3C1	3537.17	-0.181853	0.0293555	8.18E-11	3.22E-09
ENSG00000131746	84951	TNS4	3245.5	-0.504308	0.0835965	8.66E-11	3.40E-09
ENSG00000138496	83666	PARP9	1320.35	-0.17669	0.0285621	8.93E-11	3.49E-09
ENSG00000124875	6372	CXCL6	72.8869	0.819675	0.136426	8.99E-11	3.51E-09
ENSG00000225830	2074;267004	ERCC6	1856.59	-0.156195	0.0251736	9.75E-11	3.79E-09
ENSG00000169469	6699	SPRR1B	173.221	0.765627	0.127769	9.84E-11	3.81E-09
ENSG00000111674	2026	ENO2	712.489	0.495733	0.0824331	9.91E-11	3.83E-09
ENSG00000096060	2289	FKBP5	1567.42	-0.216898	0.0354258	9.96E-11	3.84E-09
ENSG00000077514	10714	POLD3	3585.24	-0.105263	0.0167055	1.04E-10	3.99E-09
ENSG00000118495	5325	PLAGL1	520.357	0.264094	0.0434468	1.05E-10	4.03E-09
ENSG00000159200	1827	RCAN1	1638.21	0.199386	0.0325642	1.14E-10	4.36E-09
ENSG00000127980	5189	PEX1	1292.5	-0.212122	0.0348672	1.29E-10	4.91E-09
ENSG00000139318	1848	DUSP6	1074.13	-0.401424	0.0670658	1.31E-10	4.96E-09
ENSG00000214517	51400	PPME1	5233.74	-0.16784	0.0273547	1.36E-10	5.16E-09
ENSG00000107554	23268	DNMBP	1761.46	-0.169036	0.0275886	1.43E-10	5.39E-09
ENSG00000054967	84957	RELT	1153.04	0.252187	0.0418153	1.46E-10	5.51E-09
ENSG00000125629	51141	INSIG2	1076.81	0.273419	0.0454784	1.49E-10	5.60E-09
ENSG00000178726	7056	THBD	544.267	-0.345809	0.0578499	1.53E-10	5.73E-09
ENSG00000144228	339745	SPOPL	1339.52	0.231992	0.0384136	1.56E-10	5.81E-09
ENSG00000104549	6713	SQLE	5935.89	-0.388212	0.0651765	1.61E-10	5.99E-09
ENSG00000110723	23086	EXPH5	1769	0.264144	0.0440406	1.72E-10	6.37E-09
ENSG00000112576	896	CCND3	1999.24	-0.139934	0.0227831	1.75E-10	6.48E-09
ENSG00000151689	3628	INPP1	648.847	-0.228843	0.0379925	1.76E-10	6.48E-09
ENSG00000028203	55591	VEZT	5782.56	0.119862	0.0193517	1.83E-10	6.73E-09
ENSG00000196526	60312	AFAP1	3713.86	0.142351	0.0232343	1.91E-10	7.02E-09
ENSG00000061656	6676	SPAG4	47.8891	0.995488	0.169612	1.94E-10	7.10E-09
ENSG00000164300	256987	SERINC5	1299.32	0.161713	0.0266663	2.27E-10	8.27E-09
ENSG00000176678	2300	FOXL1	122.49	-0.558544	0.0957711	2.67E-10	9.73E-09
ENSG00000174669	3177	SLC29A2	822.499	-0.271941	0.0462048	3.30E-10	1.19E-08
ENSG00000196821	64771	C6orf106	7111.28	-0.159225	0.0265222	3.30E-10	1.19E-08
ENSG00000074527	59277	NTN4	990.284	-0.263779	0.0449064	3.58E-10	1.29E-08
ENSG00000075711	1739	DLG1	4891.5	0.157472	0.0263204	3.89E-10	1.40E-08
ENSG00000121621	81930	KIF18A	636.212	-0.209634	0.0355229	4.10E-10	1.47E-08
ENSG00000013375	5238	PGM3	2423.42	0.115126	0.0190386	4.44E-10	1.59E-08
ENSG00000170214	147	ADRA1B	80.1153	-0.859078	0.150389	5.05E-10	1.80E-08
ENSG00000100106	11078	TRIOBP	1161.84	-0.243557	0.0418193	5.12E-10	1.82E-08
ENSG00000163347	9076	CLDN1	3565.09	0.309329	0.0534746	5.46E-10	1.94E-08
ENSG00000169247	79628	SH3TC2	724.125	-0.212957	0.0364009	5.50E-10	1.94E-08
ENSG00000143320	1382	CRABP2	1819.03	0.221183	0.0379014	5.77E-10	2.04E-08
ENSG00000010818	3097	HIVEP2	1017.61	0.237343	0.0408015	5.81E-10	2.05E-08
ENSG00000268621	NA	AC006262.5	220.563	0.393051	0.0689529	7.20E-10	2.53E-08
ENSG00000228451	NA	SDAD1P1	125.549	0.513991	0.0904676	7.44E-10	2.60E-08
ENSG00000153531	NA	ADPRHL1	28.4885	-0.933223	0.165706	8.30E-10	2.90E-08
ENSG00000198399	50618	ITSN2	2852.87	0.160345	0.0274375	8.77E-10	3.05E-08
ENSG00000169213	5865	RAB3B	4795.12	0.144935	0.0247025	8.85E-10	3.07E-08
ENSG00000076067	5939	RBMS2	5515.81	-0.129005	0.0218783	9.24E-10	3.20E-08
ENSG00000173432	6288	SAA1	574.013	0.289327	0.0510917	1.13E-09	3.92E-08
ENSG00000050344	9603	NFE2L3	5086.39	0.196811	0.0342843	1.22E-09	4.21E-08
ENSG00000057657	639	PRDM1	215.138	0.380741	0.0678522	1.27E-09	4.36E-08
ENSG00000155254	83742	MARVELD1	1409.17	-0.198457	0.0347581	1.28E-09	4.39E-08
ENSG00000170190	9121	SLC16A5	185.046	-0.532603	0.0958545	1.30E-09	4.46E-08
ENSG00000126773	64430	PCNXL4	2872.52	-0.144916	0.0249694	1.32E-09	4.50E-08
ENSG00000136848	153090	DAB2IP	1875.83	0.161656	0.0280332	1.36E-09	4.61E-08
ENSG00000106617	51422	PRKAG2	1641.93	-0.182497	0.031876	1.38E-09	4.68E-08
ENSG00000196209	284759	SIRPB2	125.681	0.288293	0.0512458	1.43E-09	4.85E-08
ENSG00000177606	3725	JUN	1525.08	0.270959	0.0481633	1.49E-09	5.02E-08
ENSG00000123240	10133	OPTN	1104.24	0.193182	0.0339122	1.54E-09	5.17E-08
ENSG00000178952	7284	TUFM	9885.37	-0.116131	0.0198739	1.56E-09	5.24E-08
ENSG00000111912	135112	NCOA7	3644.4	0.289756	0.0516322	1.56E-09	5.24E-08
ENSG00000163516	55139	ANKZF1	858.781	0.300498	0.0536886	1.63E-09	5.43E-08
ENSG00000134077	25917	THUMPD3	997.484	-0.187157	0.0328635	1.64E-09	5.45E-08
ENSG00000100994	5834	PYGB	6010.38	-0.217503	0.0384401	1.65E-09	5.47E-08
ENSG00000130147	23677	SH3BP4	3390.53	0.121618	0.020928	1.71E-09	5.65E-08
ENSG00000143842	9580	SOX13	1519.55	-0.202839	0.0358749	1.73E-09	5.71E-08
ENSG00000170456	160518	DENND5B	639.568	-0.21427	0.037892	1.73E-09	5.71E-08
ENSG00000074590	9891	NUAK1	1465.79	0.224775	0.0399265	1.86E-09	6.11E-08
ENSG00000145632	10769	PLK2	9048.84	0.180416	0.0318231	2.06E-09	6.76E-08
ENSG00000163629	5783	PTPN13	4053.39	-0.127946	0.0222273	2.10E-09	6.87E-08
ENSG00000130559	157922	CAMSAP1	2317.06	0.13941	0.0243012	2.11E-09	6.88E-08
ENSG00000164761	4982	TNFRSF11B	687.951	0.269798	0.0485494	2.28E-09	7.41E-08
ENSG00000164713	25798	BRI3	1239.82	-0.160201	0.0282366	2.39E-09	7.76E-08
ENSG00000136720	9394	HS6ST1	1166.52	0.261147	0.0470898	2.43E-09	7.87E-08
ENSG00000185033	10509	SEMA4B	1484.36	0.303408	0.055003	2.57E-09	8.29E-08
ENSG00000172081	126308	MOB3A	471.033	0.378499	0.0690593	2.60E-09	8.37E-08
ENSG00000152104	5784	PTPN14	5882.95	-0.160147	0.0282649	2.61E-09	8.40E-08
ENSG00000111897	57515	SERINC1	4802.48	0.122127	0.0213044	2.69E-09	8.64E-08
ENSG00000154127	84959	UBASH3B	3022.39	-0.187029	0.0333808	2.80E-09	8.95E-08
ENSG00000171150	9655	SOCS5	1842.91	-0.145853	0.025728	2.90E-09	9.26E-08
ENSG00000113368	4001	LMNB1	5578.07	-0.167667	0.0298863	3.17E-09	1.01E-07
ENSG00000153786	55625	ZDHHC7	3431.2	0.161865	0.0288077	3.23E-09	1.02E-07
ENSG00000065923	84679	SLC9A7	1957.7	0.157619	0.0281107	3.76E-09	1.19E-07
ENSG00000124788	6310	ATXN1	526.931	0.23771	0.0433117	3.89E-09	1.23E-07
ENSG00000176170	8877	SPHK1	465.618	0.258139	0.0472112	3.97E-09	1.25E-07
ENSG00000109762	83891	SNX25	813.025	0.257883	0.0471793	3.99E-09	1.25E-07
ENSG00000099204	3983	ABLIM1	1299.82	-0.163738	0.0293513	4.02E-09	1.26E-07
ENSG00000168056	4054	LTBP3	2404.48	-0.145392	0.0259422	4.16E-09	1.30E-07
ENSG00000147044	8573	CASK	2498.97	0.128588	0.0227852	4.14E-09	1.30E-07
ENSG00000171992	11346	SYNPO	143.181	0.50911	0.0949287	4.23E-09	1.32E-07
ENSG00000165029	19	ABCA1	218.335	0.480183	0.0894362	4.31E-09	1.34E-07
ENSG00000106991	2022	ENG	1004.28	-0.182518	0.0330645	4.74E-09	1.47E-07
ENSG00000135069	29968	PSAT1	2715.5	-0.122549	0.0217515	4.74E-09	1.47E-07
ENSG00000182197	2131	EXT1	4835.95	-0.118839	0.0210641	4.80E-09	1.48E-07
ENSG00000122641	3624	INHBA	3096.83	0.289067	0.0533697	4.85E-09	1.49E-07
ENSG00000100320	23543	RBFOX2	5477.28	0.119264	0.0211553	4.94E-09	1.52E-07
ENSG00000157483	4643	MYO1E	9720.37	0.135835	0.0243038	5.43E-09	1.66E-07
ENSG00000029725	9135	RABEP1	2926.6	-0.107122	0.0189665	5.46E-09	1.67E-07
ENSG00000138074	8884	SLC5A6	8798.85	-0.170921	0.0310978	5.52E-09	1.68E-07
ENSG00000115267	64135	IFIH1	2996.27	-0.125118	0.022362	5.67E-09	1.73E-07
ENSG00000109084	27346	TMEM97	1794.5	-0.142873	0.0257238	5.82E-09	1.77E-07
ENSG00000057294	5318	PKP2	3959.85	-0.13621	0.0244949	6.01E-09	1.82E-07
ENSG00000168802	54921;113455421	CHTF8	3985.85	0.0945239	0.0167058	6.26E-09	1.89E-07
ENSG00000196968	170384	FUT11	657.677	0.243327	0.0452856	7.13E-09	2.15E-07
ENSG00000120690	1997	ELF1	3443.22	0.116945	0.0209286	7.19E-09	2.16E-07
ENSG00000198853	9853	RUSC2	1237.19	0.156932	0.0286234	7.44E-09	2.23E-07
ENSG00000118515	6446	SGK1	1686.8	-0.216902	0.0402824	7.68E-09	2.30E-07
ENSG00000161921	58191	CXCL16	3352.96	0.164456	0.0301289	7.76E-09	2.32E-07
ENSG00000131069	55902	ACSS2	1461.94	-0.268477	0.0503883	8.06E-09	2.40E-07
ENSG00000261040	NA	WFDC21P	91.9699	0.689082	0.132045	8.47E-09	2.52E-07
ENSG00000162236	6811	STX5	1371.32	0.176507	0.0325721	8.58E-09	2.54E-07
ENSG00000184381	8398	PLA2G6	106.317	-0.558006	0.106528	8.58E-09	2.54E-07
ENSG00000161958	2256	FGF11	51.4072	0.680194	0.1306	8.86E-09	2.62E-07
ENSG00000177181	NA	RIMKLA	39.8861	0.747972	0.143218	8.90E-09	2.62E-07
ENSG00000179750	9582	APOBEC3B	757.61	0.262899	0.0495722	9.84E-09	2.89E-07
ENSG00000100139	85377	MICALL1	4036.55	-0.120056	0.0217881	1.01E-08	2.95E-07
ENSG00000204520	100507436	MICA	2058.3	-0.157697	0.0291033	1.01E-08	2.95E-07
ENSG00000177666	57104	PNPLA2	627.846	0.206847	0.0386458	1.02E-08	2.98E-07
ENSG00000158195	10163	WASF2	6688.11	0.116358	0.0210787	1.03E-08	3.01E-07
ENSG00000127022	821	CANX	47650.6	0.145504	0.0267432	1.05E-08	3.05E-07
ENSG00000175874	200407	CREG2	68.8094	-0.52139	0.100388	1.07E-08	3.10E-07
ENSG00000067248	54505	DHX29	2716.36	-0.110587	0.0200488	1.08E-08	3.11E-07
ENSG00000011638	57146	TMEM159	576.733	0.280425	0.0532833	1.11E-08	3.18E-07
ENSG00000105137	85360	SYDE1	434.35	0.404911	0.0779229	1.10E-08	3.18E-07
ENSG00000187239	23048	FNBP1	1040.45	0.198133	0.0370896	1.11E-08	3.20E-07
ENSG00000179163	2517	FUCA1	673.837	-0.19715	0.0369352	1.14E-08	3.28E-07
ENSG00000164970	203259	FAM219A	1415.76	0.198931	0.037284	1.15E-08	3.29E-07
ENSG00000120868	317	APAF1	1511.59	0.214388	0.0403065	1.16E-08	3.30E-07
ENSG00000122678	27434	POLM	563.818	-0.334974	0.0641546	1.17E-08	3.32E-07
ENSG00000133657	79572	ATP13A3	10916.6	0.159173	0.0294907	1.17E-08	3.32E-07
ENSG00000173548	257364	SNX33	1522.79	0.254335	0.0483642	1.23E-08	3.49E-07
ENSG00000138347	84665	MYPN	524.136	-0.264128	0.0502808	1.24E-08	3.51E-07
ENSG00000129667	79651	RHBDF2	761.902	0.245131	0.0464745	1.26E-08	3.55E-07
ENSG00000149591	6876	TAGLN	816.174	-0.272665	0.0520616	1.27E-08	3.58E-07
ENSG00000133639	694	BTG1	1773.41	0.199168	0.0375134	1.32E-08	3.70E-07
ENSG00000103047	79613	TANGO6	660.006	-0.19682	0.0370445	1.32E-08	3.70E-07
ENSG00000065613	9748	SLK	2693.56	-0.107712	0.0196264	1.35E-08	3.78E-07
ENSG00000111450	2054	STX2	941.016	0.208056	0.0392859	1.38E-08	3.84E-07
ENSG00000147475	11160	ERLIN2	3193.79	-0.11464	0.0210085	1.39E-08	3.85E-07
ENSG00000117868	57488	ESYT2	4280.09	-0.123432	0.0226778	1.39E-08	3.85E-07
ENSG00000174130	10333	TLR6	653.13	0.225898	0.0429232	1.43E-08	3.97E-07
ENSG00000169905	163590	TOR1AIP2	4459.88	0.231457	0.044049	1.44E-08	3.98E-07
ENSG00000145730	5066	PAM	2524.48	0.235563	0.0448262	1.48E-08	4.08E-07
ENSG00000151725	79682	CENPU	2940.07	0.163069	0.0305269	1.51E-08	4.17E-07
ENSG00000196950	57181	SLC39A10	6200.31	-0.199119	0.0379237	1.55E-08	4.25E-07
ENSG00000234741	60674	GAS5	5468.97	-0.162591	0.0305468	1.68E-08	4.60E-07
ENSG00000162437	55225	RAVER2	1115.5	-0.17783	0.0335807	1.70E-08	4.67E-07
ENSG00000134757	1830	DSG3	1053.66	-0.144708	0.0270388	1.76E-08	4.82E-07
ENSG00000101096	4773	NFATC2	2753.31	0.164694	0.0310959	1.92E-08	5.22E-07
ENSG00000155304	6782	HSPA13	2399.19	0.114912	0.0212436	1.91E-08	5.22E-07
ENSG00000145982	10667	FARS2	385.612	-0.249363	0.0481353	1.97E-08	5.36E-07
ENSG00000115816	10153	CEBPZ	3363.61	-0.108764	0.0200793	2.01E-08	5.44E-07
ENSG00000160688	80308	FLAD1	1396.77	-0.148	0.0278503	2.07E-08	5.59E-07
ENSG00000204186	57683	ZDBF2	921.099	0.226046	0.0436593	2.27E-08	6.12E-07
ENSG00000149798	10435	CDC42EP2	732.176	0.339133	0.0666055	2.37E-08	6.39E-07
ENSG00000136244	3569	IL6	296.764	0.366864	0.0724566	2.56E-08	6.88E-07
ENSG00000166750	162394	SLFN5	1372.88	0.195	0.0375605	2.58E-08	6.92E-07
ENSG00000198948	9848	MFAP3L	1438.87	0.150477	0.028556	2.60E-08	6.96E-07
ENSG00000107104	23189	KANK1	1379.09	-0.181059	0.0347803	2.62E-08	7.01E-07
ENSG00000023839	1244	ABCC2	147.435	-0.408655	0.0811966	2.78E-08	7.41E-07
ENSG00000144677	10217	CTDSPL	997.527	-0.169875	0.0325682	2.78E-08	7.41E-07
ENSG00000173905	27333	GOLIM4	1785.1	-0.130036	0.0245656	2.92E-08	7.75E-07
ENSG00000101246	10139	ARFRP1	923.477	-0.197592	0.0383187	2.97E-08	7.87E-07
ENSG00000175054	545	ATR	1881.27	-0.128876	0.0243709	3.01E-08	7.97E-07
ENSG00000206053	90861	HN1L	11661.9	0.167113	0.0320538	3.08E-08	8.13E-07
ENSG00000175105	55279	ZNF654	285.585	0.289649	0.0572951	3.23E-08	8.52E-07
ENSG00000176092	55057	AIM1L	1578.82	0.196291	0.0382325	3.39E-08	8.90E-07
ENSG00000186522	151011	2024-09-10	2382.98	-0.178493	0.0346449	3.50E-08	9.17E-07
ENSG00000111321	4055	LTBR	3461.41	-0.141456	0.0270909	3.69E-08	9.66E-07
ENSG00000172893	1717	DHCR7	6811.89	-0.321455	0.064189	3.71E-08	9.70E-07
ENSG00000077147	56889	TM9SF3	10629.3	-0.105581	0.019538	3.74E-08	9.75E-07
ENSG00000112406	51696	HECA	745.897	0.195841	0.0383676	4.07E-08	1.06E-06
ENSG00000182782	338442	HCAR2	132.924	0.370389	0.0745743	4.11E-08	1.07E-06
ENSG00000148154	7357	UGCG	4574.26	0.195719	0.038397	4.18E-08	1.08E-06
ENSG00000100290	638	BIK	165.357	0.274024	0.0546802	4.29E-08	1.11E-06
ENSG00000077684	79960	JADE1	935.999	-0.202523	0.0399296	4.55E-08	1.17E-06
ENSG00000116711	NA	PLA2G4A	53.3134	-0.719957	0.147288	4.67E-08	1.20E-06
ENSG00000005884	3675	ITGA3	17349.7	-0.165724	0.0323471	4.75E-08	1.22E-06
ENSG00000115109	57669	EPB41L5	1808.94	0.127492	0.0244967	4.88E-08	1.25E-06
ENSG00000112308	81688	C6orf62	7458.16	0.0886693	0.0166982	4.89E-08	1.25E-06
ENSG00000122034	2971	GTF3A	3943.74	-0.111441	0.0213456	5.19E-08	1.33E-06
ENSG00000127663	23030	KDM4B	493.915	0.337236	0.0683215	5.24E-08	1.33E-06
ENSG00000070756	26986	PABPC1	46841.3	-0.177133	0.0348348	5.21E-08	1.33E-06
ENSG00000112033	5467	PPARD	1483.05	0.180716	0.0356407	5.58E-08	1.42E-06
ENSG00000198517	7975	MAFK	683.222	0.263707	0.0530302	5.63E-08	1.43E-06
ENSG00000144366	51454	GULP1	1719.84	-0.19175	0.0380756	5.68E-08	1.44E-06
ENSG00000164086	1849	DUSP7	907.727	-0.196743	0.0390989	5.79E-08	1.46E-06
ENSG00000165895	143872	ARHGAP42	1965.16	0.171921	0.0340916	6.78E-08	1.71E-06
ENSG00000187079	7003	TEAD1	5979.95	-0.144716	0.0283965	6.94E-08	1.75E-06
ENSG00000198585	131870	NUDT16	1210.11	-0.135785	0.0265282	7.31E-08	1.84E-06
ENSG00000179242	1002	CDH4	1555.45	-0.162066	0.0322299	7.38E-08	1.85E-06
ENSG00000069020	375449	MAST4	2274.42	0.176814	0.0353444	7.82E-08	1.96E-06
ENSG00000100033	5625;102724788	PRODH	136.261	0.546025	0.11387	7.83E-08	1.96E-06
ENSG00000152503	55521	TRIM36	104.03	0.474626	0.0987671	8.02E-08	2.00E-06
ENSG00000188352	54914	FOCAD	4880.79	0.0984512	0.0189832	8.30E-08	2.07E-06
ENSG00000147383	50814	NSDHL	1672.54	-0.161804	0.0322178	8.36E-08	2.08E-06
ENSG00000145555	4651	MYO10	3170.42	0.159607	0.0318728	9.49E-08	2.35E-06
ENSG00000109320	4790	NFKB1	3107.1	0.104598	0.0203095	9.65E-08	2.38E-06
ENSG00000100344	80339	PNPLA3	104.34	-0.591852	0.124516	9.61E-08	2.38E-06
ENSG00000101773	5932	RBBP8	1765.05	-0.123087	0.0242247	9.94E-08	2.45E-06
ENSG00000168765	2948	GSTM4	159.162	-0.358293	0.0748103	1.06E-07	2.59E-06
ENSG00000100234	7078	TIMP3	3287.05	0.258676	0.0533678	1.06E-07	2.59E-06
ENSG00000081277	5317	PKP1	4013.21	0.124809	0.0246609	1.08E-07	2.65E-06
ENSG00000137364	7172	TPMT	1416.55	-0.166508	0.0335637	1.10E-07	2.70E-06
ENSG00000002079	NA	MYH16	445.067	0.222852	0.0457514	1.13E-07	2.76E-06
ENSG00000117461	8503	PIK3R3	576.502	-0.195239	0.0398142	1.14E-07	2.78E-06
ENSG00000260401	NA	RP11-800A3.4	265.077	-0.232101	0.0479058	1.16E-07	2.82E-06
ENSG00000180817	5464	PPA1	5579.32	-0.133437	0.0266053	1.18E-07	2.87E-06
ENSG00000175305	9134	CCNE2	1670.92	0.199067	0.0407706	1.24E-07	3.00E-06
ENSG00000144821	22989	MYH15	157.815	0.398247	0.0840321	1.24E-07	3.00E-06
ENSG00000158246	115572	FAM46B	1003.21	-0.318265	0.0669202	1.28E-07	3.10E-06
ENSG00000100823	328	APEX1	5740.56	-0.147151	0.0296074	1.29E-07	3.11E-06
ENSG00000150630	7424	VEGFC	425.349	0.286292	0.0599584	1.35E-07	3.24E-06
ENSG00000244468	NA	RP11-206M11.7	41.7969	0.795331	0.170166	1.35E-07	3.25E-06
ENSG00000134352	3572	IL6ST	9653.75	0.178221	0.0364326	1.36E-07	3.26E-06
ENSG00000162892	11009	IL24	258.746	0.486857	0.10362	1.37E-07	3.27E-06
ENSG00000079215	6507	SLC1A3	4879.29	-0.0833935	0.0162447	1.37E-07	3.28E-06
ENSG00000139746	64062	RBM26	3457.78	-0.090277	0.0177145	1.46E-07	3.47E-06
ENSG00000067798	89795	NAV3	418.027	0.317636	0.0670541	1.50E-07	3.58E-06
ENSG00000122873	55847	CISD1	1078.13	0.166152	0.0339394	1.54E-07	3.65E-06
ENSG00000071073	11320	MGAT4A	2649.08	0.143131	0.02895	1.56E-07	3.70E-06
ENSG00000167306	4645	MYO5B	855.857	0.205965	0.0427454	1.62E-07	3.82E-06
ENSG00000185340	10634	GAS2L1	443.682	-0.32885	0.0696588	1.63E-07	3.84E-06
ENSG00000136261	28969	BZW2	3723.86	-0.0944746	0.0186781	1.73E-07	4.08E-06
ENSG00000213859	147040	KCTD11	1039.18	0.471433	0.10145	1.77E-07	4.16E-06
ENSG00000174640	6578;80111	SLCO2A1	951.208	-0.272147	0.0577131	1.84E-07	4.32E-06
ENSG00000131725	54521	WDR44	757.691	0.176544	0.036511	1.89E-07	4.42E-06
ENSG00000173559	64859	NABP1	1370.98	0.181046	0.0374906	1.89E-07	4.42E-06
ENSG00000156469	51001	MTERF3	991.261	-0.173518	0.0358728	1.91E-07	4.46E-06
ENSG00000095015	4214	MAP3K1	1039.21	-0.238224	0.0502401	1.93E-07	4.51E-06
ENSG00000145779	25816	TNFAIP8	278.438	0.300896	0.0641878	1.94E-07	4.51E-06
ENSG00000145725	23262	PPIP5K2	2352.48	-0.136304	0.0277617	2.00E-07	4.64E-06
ENSG00000185658	54014	BRWD1	2811.85	0.166129	0.0342991	2.00E-07	4.64E-06
ENSG00000112378	64065	PERP	5209.37	0.123043	0.0248795	2.01E-07	4.64E-06
ENSG00000104763	427	ASAH1	2416.05	-0.12912	0.0262159	2.02E-07	4.67E-06
ENSG00000168014	26005	C2CD3	3629.5	-0.092714	0.0184522	2.11E-07	4.86E-06
ENSG00000115963	390	RND3	3985.53	0.244423	0.0518561	2.14E-07	4.92E-06
ENSG00000183780	148641	SLC35F3	679.886	-0.176726	0.0367458	2.14E-07	4.92E-06
ENSG00000075643	55034	MOCOS	766.245	-0.163596	0.0338689	2.24E-07	5.13E-06
ENSG00000108349	22794	CASC3	4741.23	-0.113323	0.0229034	2.35E-07	5.39E-06
ENSG00000173210	22885	ABLIM3	1843.79	-0.152375	0.0315212	2.42E-07	5.53E-06
ENSG00000113719	57222	ERGIC1	5274.37	-0.130178	0.0266459	2.48E-07	5.67E-06
ENSG00000110328	374378	GALNT18	105.85	0.471871	0.10297	2.51E-07	5.71E-06
ENSG00000126822	26030	PLEKHG3	2542.78	-0.113608	0.023073	2.56E-07	5.82E-06
ENSG00000165934	53981	CPSF2	4808.05	-0.0916096	0.0183674	2.56E-07	5.82E-06
ENSG00000133935	11161	C14orf1	3247.36	-0.129995	0.0266682	2.61E-07	5.92E-06
ENSG00000171617	8507	ENC1	12334.9	0.191909	0.0404758	2.64E-07	5.97E-06
ENSG00000163638	56999	ADAMTS9	285.165	0.363819	0.0792637	2.69E-07	6.07E-06
ENSG00000165704	3251	HPRT1	1806.08	0.162058	0.0338315	2.72E-07	6.13E-06
ENSG00000186575	4771	NF2	3566.08	-0.098183	0.0198326	2.84E-07	6.38E-06
ENSG00000118596	9194	SLC16A7	338.513	-0.270636	0.0583561	2.84E-07	6.38E-06
ENSG00000116977	3964	LGALS8	2174.11	0.155403	0.0324078	2.85E-07	6.39E-06
ENSG00000188641	1806	DPYD	556.169	-0.266325	0.0575375	2.89E-07	6.47E-06
ENSG00000214357	54492	NEURL1B	729.394	0.662493	0.146966	2.94E-07	6.57E-06
ENSG00000152518	678	ZFP36L2	2776.9	-0.180337	0.0380634	2.96E-07	6.60E-06
ENSG00000124486	8239	USP9X	7364.66	0.112077	0.0229314	2.96E-07	6.60E-06
ENSG00000138078	9581	PREPL	2418.55	-0.116554	0.023856	2.98E-07	6.62E-06
ENSG00000171862	5728	PTEN	1589.19	-0.137813	0.0285733	3.04E-07	6.75E-06
ENSG00000133321	5920	RARRES3	647.458	-0.173492	0.0366086	3.12E-07	6.91E-06
ENSG00000182795	79098	C1orf116	1673.06	0.102939	0.0209358	3.14E-07	6.94E-06
ENSG00000157514	1831	TSC22D3	135.512	-0.456725	0.101091	3.17E-07	7.00E-06
ENSG00000151388	81792	ADAMTS12	1230.73	-0.158642	0.033279	3.17E-07	7.00E-06
ENSG00000165458	3636	INPPL1	5290.04	-0.123443	0.0254566	3.20E-07	7.03E-06
ENSG00000138035	87178	PNPT1	3271.89	-0.124063	0.0256225	3.33E-07	7.32E-06
ENSG00000115355	55704	CCDC88A	1043.9	-0.179911	0.0382779	3.54E-07	7.76E-06
ENSG00000188501	197021	LCTL	136.375	-0.321725	0.0707083	3.55E-07	7.78E-06
ENSG00000175147	NA	TMEM51-AS1	179.216	0.299875	0.0657485	3.60E-07	7.87E-06
ENSG00000114354	10342	TFG	4924.64	0.0745976	0.014999	3.68E-07	8.04E-06
ENSG00000147155	10682	EBP	3229.61	-0.145434	0.0306447	3.88E-07	8.45E-06
ENSG00000166326	54765	TRIM44	3162.36	-0.101451	0.0207979	3.89E-07	8.46E-06
ENSG00000115009	6364	CCL20	210.501	0.317052	0.069979	3.95E-07	8.58E-06
ENSG00000115290	2888	GRB14	227.424	-0.273987	0.0601968	4.12E-07	8.93E-06
ENSG00000140750	55114	ARHGAP17	2430.81	0.107489	0.0221761	4.13E-07	8.93E-06
ENSG00000140848	221184	CPNE2	962.942	0.174663	0.037337	4.17E-07	9.00E-06
ENSG00000103404	57478	USP31	1523.4	0.145102	0.0305922	4.31E-07	9.30E-06
ENSG00000101745	23253	ANKRD12	2997.42	0.101451	0.0209099	4.55E-07	9.75E-06
ENSG00000140941	81631	MAP1LC3B	2541.28	0.0944754	0.0194343	4.53E-07	9.75E-06
ENSG00000115368	84128	WDR75	3175.43	-0.129022	0.0270727	4.54E-07	9.75E-06
ENSG00000163755	84343	HPS3	1185.33	-0.144877	0.0306337	4.55E-07	9.75E-06
ENSG00000112297	202	AIM1	3825.82	-0.123666	0.0258881	4.58E-07	9.80E-06
ENSG00000064886	1117	CHI3L2	47.7013	0.534687	0.120608	4.70E-07	1.00E-05
ENSG00000138835	5998	RGS3	881.656	-0.209297	0.0456378	4.69E-07	1.00E-05
ENSG00000112531	9444	QKI	3580.08	0.112472	0.0234321	4.85E-07	1.03E-05
ENSG00000179046	205860	TRIML2	464.37	0.228777	0.0503601	5.29E-07	1.12E-05
ENSG00000110315	50862	RNF141	1290.7	0.224062	0.0492728	5.32E-07	1.13E-05
ENSG00000173805	9001	HAP1	277.938	0.257533	0.05712	5.38E-07	1.14E-05
ENSG00000196083	3556	IL1RAP	675.74	0.269438	0.0599152	5.43E-07	1.15E-05
ENSG00000135750	3775	KCNK1	1210.65	0.130133	0.0275399	5.46E-07	1.15E-05
ENSG00000085998	55624	POMGNT1	3445.05	-0.107361	0.022435	5.42E-07	1.15E-05
ENSG00000105220	2821	GPI	12883.6	0.122257	0.0257396	5.74E-07	1.21E-05
ENSG00000237523	NA	LINC00857	788.322	0.159446	0.0343634	5.84E-07	1.22E-05
ENSG00000087303	22795	NID2	1673.07	-0.225412	0.04981	5.84E-07	1.22E-05
ENSG00000114268	5210	PFKFB4	217.564	0.499325	0.11411	6.05E-07	1.27E-05
ENSG00000153310	51571	FAM49B	3920.51	-0.109897	0.0231426	6.49E-07	1.36E-05
ENSG00000151376	10873	ME3	985.311	-0.163273	0.0354752	6.63E-07	1.38E-05
ENSG00000242193	NA	RP11-568K15.1	128.611	-0.462831	0.106222	6.76E-07	1.41E-05
ENSG00000087253	54947	LPCAT2	1781.76	0.128897	0.0275455	6.96E-07	1.45E-05
ENSG00000163872	55689	YEATS2	2675.37	0.172249	0.0376541	7.00E-07	1.45E-05
ENSG00000101935	9949	AMMECR1	1633.29	-0.142571	0.0307543	7.05E-07	1.46E-05
ENSG00000171940	7764	ZNF217	2961.87	0.104838	0.0220834	7.08E-07	1.47E-05
ENSG00000109790	51088	KLHL5	2707.09	0.151696	0.0328446	7.14E-07	1.48E-05
ENSG00000139998	376267	RAB15	2510.85	0.102345	0.0215435	7.26E-07	1.50E-05
ENSG00000242485	55052	MRPL20	2124.78	-0.144996	0.0313686	7.31E-07	1.51E-05
ENSG00000147896	56832	IFNK	273.699	0.325924	0.0742684	7.39E-07	1.52E-05
ENSG00000112972	3157	HMGCS1	13504.5	-0.256106	0.0578026	7.52E-07	1.54E-05
ENSG00000196352	1604	CD55	1706.43	0.201254	0.0446891	7.58E-07	1.56E-05
ENSG00000133104	23111	SPG20	2911	-0.0952488	0.020037	7.75E-07	1.59E-05
ENSG00000156802	29028	ATAD2	8677.01	0.0994238	0.0209709	7.87E-07	1.61E-05
ENSG00000177054	54503	ZDHHC13	2007.36	0.140345	0.0303647	7.90E-07	1.61E-05
ENSG00000148908	6001	RGS10	2940.51	0.114775	0.0244585	7.97E-07	1.62E-05
ENSG00000180398	90411	MCFD2	12396.2	-0.149129	0.0324546	8.08E-07	1.65E-05
ENSG00000075275	9620	CELSR1	3630.38	0.284345	0.0646903	8.15E-07	1.66E-05
ENSG00000151233	283464	GXYLT1	1966.83	0.119425	0.0255679	8.33E-07	1.69E-05
ENSG00000154447	57630	SH3RF1	2119.52	-0.155251	0.0338149	8.40E-07	1.70E-05
ENSG00000134668	90853	SPOCD1	79.592	0.764938	0.179238	8.39E-07	1.70E-05
ENSG00000156976	1974	EIF4A2	4351.19	-0.107401	0.0228564	8.52E-07	1.72E-05
ENSG00000078401	1906	EDN1	600.791	0.287708	0.065728	8.71E-07	1.76E-05
ENSG00000115648	79083	MLPH	452.375	-0.311749	0.0718032	8.89E-07	1.79E-05
ENSG00000164603	154743	C7orf60	447.146	0.2694	0.061431	9.02E-07	1.81E-05
ENSG00000196365	9361	LONP1	2549.98	0.129374	0.0279561	9.07E-07	1.82E-05
ENSG00000003137	56603	CYP26B1	64.8216	-0.614139	0.144113	9.26E-07	1.85E-05
ENSG00000111348	397	ARHGDIB	4005.22	-0.150416	0.0327188	9.28E-07	1.86E-05
ENSG00000105971	858	CAV2	4218.34	-0.129743	0.0281107	9.31E-07	1.86E-05
ENSG00000188153	1287	COL4A5	1412.69	-0.137669	0.0299695	9.41E-07	1.88E-05
ENSG00000102081	2332	FMR1	2816.01	0.0896418	0.018926	9.47E-07	1.88E-05
ENSG00000136819	51759	C9orf78	2205.79	-0.105554	0.0225592	9.48E-07	1.88E-05
ENSG00000101439	1471	CST3	2095.32	-0.172452	0.0383456	9.67E-07	1.92E-05
ENSG00000149177	5795	PTPRJ	925.372	-0.143797	0.0314599	9.68E-07	1.92E-05
ENSG00000197747	6281	S100A10	19217.7	-0.0997978	0.021229	9.65E-07	1.92E-05
ENSG00000147471	11212	PROSC	1944.42	-0.129155	0.0281297	1.05E-06	2.07E-05
ENSG00000127838	25953	PNKD	1576.81	-0.159341	0.0354974	1.09E-06	2.16E-05
ENSG00000103018	80777	CYB5B	5178.34	-0.197262	0.0445269	1.10E-06	2.16E-05
ENSG00000197063	4097	MAFG	1477.96	0.115996	0.0250986	1.10E-06	2.17E-05
ENSG00000130487	113730	KLHDC7B	98.6018	0.594751	0.140948	1.11E-06	2.19E-05
ENSG00000197299	641	BLM	1782.63	-0.113389	0.0245549	1.16E-06	2.27E-05
ENSG00000101846	412	STS	530.836	0.189235	0.0427765	1.21E-06	2.37E-05
ENSG00000178896	54512	EXOSC4	285.149	-0.248004	0.0571756	1.21E-06	2.37E-05
ENSG00000203326	170958	ZNF525	879.62	0.155981	0.0347365	1.22E-06	2.39E-05
ENSG00000062038	1001	CDH3	9884	0.167229	0.039091	1.24E-06	2.41E-05
ENSG00000005448	84058	WDR54	650.845	0.215409	0.0492433	1.25E-06	2.44E-05
ENSG00000052802	6307	MSMO1	6758.81	-0.306049	0.0712578	1.27E-06	2.46E-05
ENSG00000170175	1140	CHRNB1	1085.03	0.128975	0.0283262	1.28E-06	2.47E-05
ENSG00000244405	2119	ETV5	1363.51	-0.144515	0.032184	1.27E-06	2.47E-05
ENSG00000143476	51514	DTL	3057.66	-0.0968564	0.0208262	1.28E-06	2.47E-05
ENSG00000075420	64778	FNDC3B	5957.16	0.115825	0.0255633	1.31E-06	2.53E-05
ENSG00000147224	5631	PRPS1	3039.48	-0.0907787	0.019452	1.32E-06	2.54E-05
ENSG00000048392	50484	RRM2B	1363.61	-0.159811	0.035892	1.32E-06	2.54E-05
ENSG00000204392	57819	LSM2	1917.16	-0.118985	0.0260278	1.34E-06	2.58E-05
ENSG00000170498	3814	KISS1	383.95	0.305218	0.0715315	1.37E-06	2.62E-05
ENSG00000172818	5017	OVOL1	493.816	0.263681	0.0613571	1.37E-06	2.62E-05
ENSG00000143367	7286	TUFT1	3351.2	0.168256	0.0379069	1.36E-06	2.62E-05
ENSG00000147416	526	ATP6V1B2	2763.31	0.0921501	0.0198057	1.44E-06	2.76E-05
ENSG00000175455	64770	CCDC14	1858.42	-0.157607	0.0354165	1.45E-06	2.76E-05
ENSG00000186854	129293;105374836	TRABD2A	497.462	0.200094	0.0458744	1.46E-06	2.79E-05
ENSG00000008513	6482	ST3GAL1	2459.61	0.127195	0.0280926	1.47E-06	2.80E-05
ENSG00000138757	9908	G3BP2	8755.71	0.0878659	0.0188938	1.49E-06	2.83E-05
ENSG00000253293	3206	HOXA10	259.683	-0.219925	0.0508438	1.51E-06	2.87E-05
ENSG00000227036	NA	LINC00511	1189.42	-0.127086	0.0281585	1.56E-06	2.95E-05
ENSG00000197971	4155	MBP	1238.7	-0.239873	0.0558211	1.56E-06	2.95E-05
ENSG00000116741	5997	RGS2	351.643	-0.457861	0.110008	1.59E-06	3.01E-05
ENSG00000138160	3832	KIF11	5893.72	0.100988	0.0219344	1.62E-06	3.06E-05
ENSG00000153294	221393	GPR115	323.129	0.232609	0.0542235	1.63E-06	3.06E-05
ENSG00000008441	4784	NFIX	1154.67	-0.156699	0.0354377	1.65E-06	3.10E-05
ENSG00000162981	151354	FAM84A	590.72	0.346677	0.0820663	1.65E-06	3.10E-05
ENSG00000010404	3423	IDS	3144.97	0.150827	0.034007	1.67E-06	3.14E-05
ENSG00000112249	10973	ASCC3	4095.74	-0.117509	0.0259461	1.67E-06	3.14E-05
ENSG00000165891	144455	E2F7	1666.29	0.137735	0.0308687	1.74E-06	3.26E-05
ENSG00000196535	399687	MYO18A	3903.78	-0.125208	0.0278546	1.74E-06	3.26E-05
ENSG00000114480	2632	GBE1	671.637	0.204111	0.0473216	1.75E-06	3.27E-05
ENSG00000170425	136	ADORA2B	468.044	-0.206624	0.0479097	1.77E-06	3.30E-05
ENSG00000181090	79813	EHMT1	1791.68	-0.135581	0.0303714	1.79E-06	3.33E-05
ENSG00000175591	5029	P2RY2	408.933	-0.253383	0.0597161	1.83E-06	3.40E-05
ENSG00000163950	7884	SLBP	4089.83	0.086325	0.0187234	1.85E-06	3.43E-05
ENSG00000136542	11227	GALNT5	1403.26	0.224521	0.0525719	1.88E-06	3.49E-05
ENSG00000099377	80270	HSD3B7	231.19	-0.333743	0.0800866	1.89E-06	3.49E-05
ENSG00000140988	6187	RPS2	38770.3	-0.408398	0.101117	1.95E-06	3.59E-05
ENSG00000116688	9927	MFN2	6803.77	0.0847723	0.0184152	1.95E-06	3.59E-05
ENSG00000139508	283537	SLC46A3	393.164	0.265122	0.0628874	1.95E-06	3.59E-05
ENSG00000151014	25819	CCRN4L	1246.62	0.159636	0.0364868	2.01E-06	3.69E-05
ENSG00000279806	NA	RP11-58O9.2	129.552	-0.56238	0.137683	2.04E-06	3.75E-05
ENSG00000101335	10398	MYL9	1900.65	-0.126106	0.0282801	2.06E-06	3.79E-05
ENSG00000065060	54887	UHRF1BP1	3028.44	-0.150237	0.0344419	2.08E-06	3.80E-05
ENSG00000113163	10087	COL4A3BP	1811.14	0.139319	0.0315568	2.12E-06	3.86E-05
ENSG00000113369	57561	ARRDC3	287.449	0.430309	0.104789	2.11E-06	3.86E-05
ENSG00000170525	5209	PFKFB3	884.699	0.21352	0.0501897	2.13E-06	3.88E-05
ENSG00000065618	1308	COL17A1	2393.84	0.303729	0.0731839	2.24E-06	4.09E-05
ENSG00000112419	9749	PHACTR2	2744.48	0.130602	0.029529	2.29E-06	4.14E-05
ENSG00000175215	10106	CTDSP2	4087.46	0.148066	0.0338487	2.28E-06	4.14E-05
ENSG00000134490	85019	TMEM241	369.55	-0.206956	0.0486754	2.28E-06	4.14E-05
ENSG00000223485	NA	RP11-417E7.1	58.8619	0.671632	0.166431	2.33E-06	4.22E-05
ENSG00000013392	112611	RWDD2A	225.721	0.253725	0.0606215	2.35E-06	4.25E-05
ENSG00000172137	794	CALB2	785.363	-0.273273	0.065704	2.40E-06	4.33E-05
ENSG00000262454	NA	RP11-65J21.3	50.7955	0.524071	0.129366	2.46E-06	4.44E-05
ENSG00000273706	3975	LHX1	837.677	-0.332773	0.0810786	2.48E-06	4.47E-05
ENSG00000159176	1465	CSRP1	9489.52	-0.189148	0.044546	2.56E-06	4.61E-05
ENSG00000137699	23650	TRIM29	431.15	0.175714	0.0410591	2.57E-06	4.62E-05
ENSG00000116791	1429	CRYZ	1805.39	-0.117878	0.0265865	2.60E-06	4.66E-05
ENSG00000108395	4591	TRIM37	1876.12	0.12491	0.0283217	2.63E-06	4.72E-05
ENSG00000245532	283131	NEAT1	4793.33	0.277924	0.0672388	2.64E-06	4.72E-05
ENSG00000177731	2314	FLII	17264.2	0.115286	0.0260254	2.71E-06	4.83E-05
ENSG00000082701	2932	GSK3B	4036.16	0.0729874	0.0159687	2.74E-06	4.88E-05
ENSG00000275832	57636	ARHGAP23	4979.83	-0.172413	0.0404009	2.74E-06	4.88E-05
ENSG00000196391	342132	ZNF774	143.253	-0.365319	0.0897019	2.73E-06	4.88E-05
ENSG00000197579	10210	TOPORS	1834.2	0.125752	0.0286174	2.76E-06	4.91E-05
ENSG00000130775	9473	THEMIS2	112.437	0.373362	0.0920572	2.84E-06	5.05E-05
ENSG00000134824	9415	FADS2	7128.12	-0.269518	0.0654155	2.86E-06	5.06E-05
ENSG00000170522	79071	ELOVL6	1354.93	-0.218371	0.0522344	2.89E-06	5.12E-05
ENSG00000072071	22859	LPHN1	777.239	0.179196	0.0422517	2.94E-06	5.19E-05
ENSG00000183287	147372	CCBE1	99.5575	-0.487086	0.121539	2.95E-06	5.20E-05
ENSG00000118246	22868	FASTKD2	2327.28	-0.144896	0.0335866	3.03E-06	5.34E-05
ENSG00000119917	3437	IFIT3	4152.57	-0.128295	0.0293981	3.04E-06	5.35E-05
ENSG00000138678	84803	AGPAT9	2577.59	-0.173164	0.0407658	3.05E-06	5.36E-05
ENSG00000149357	55004	LAMTOR1	3839.59	-0.0788682	0.0174487	3.06E-06	5.37E-05
ENSG00000184007	8073	PTP4A2	8985.42	0.14368	0.0331854	3.07E-06	5.38E-05
ENSG00000104881	10848	PPP1R13L	1164.83	0.136337	0.0314224	3.09E-06	5.40E-05
ENSG00000112715	7422	VEGFA	1472.07	0.150503	0.0350239	3.12E-06	5.45E-05
ENSG00000183111	389337	ARHGEF37	498.457	0.170846	0.0402139	3.12E-06	5.45E-05
ENSG00000163110	10611	PDLIM5	7082.4	-0.0686978	0.0150911	3.18E-06	5.53E-05
ENSG00000085185	63035	BCORL1	710.955	0.204061	0.0487473	3.17E-06	5.53E-05
ENSG00000153250	5937	RBMS1	5298.02	0.144146	0.0335059	3.19E-06	5.55E-05
ENSG00000145390	54532	USP53	1971.94	0.149018	0.0347393	3.32E-06	5.77E-05
ENSG00000160691	6464	SHC1	10977.9	-0.10258	0.0233768	3.34E-06	5.78E-05
ENSG00000101187	28231	SLCO4A1	705.169	0.281951	0.0691467	3.34E-06	5.78E-05
ENSG00000082516	25929	GEMIN5	2881.16	-0.129715	0.0298917	3.38E-06	5.84E-05
ENSG00000170379	285966	TCAF2	102.428	0.449877	0.113109	3.47E-06	5.99E-05
ENSG00000169908	4071	TM4SF1	3142.17	0.144741	0.0336405	3.50E-06	6.03E-05
ENSG00000118263	8609	KLF7	1100.63	0.171213	0.0405791	3.54E-06	6.10E-05
ENSG00000186205	64757	2024-03-01	502.163	-0.216232	0.0523189	3.60E-06	6.18E-05
ENSG00000133106	94240	EPSTI1	601.199	-0.139021	0.0324995	3.92E-06	6.73E-05
ENSG00000213066	11116	FGFR1OP	586.955	0.215181	0.0523573	4.00E-06	6.86E-05
ENSG00000151694	6868	ADAM17	4061.4	0.133352	0.0310951	4.03E-06	6.90E-05
ENSG00000146278	10957	PNRC1	421.123	0.408834	0.103421	4.06E-06	6.95E-05
ENSG00000170242	55031	USP47	1983.75	-0.108099	0.0247507	4.08E-06	6.97E-05
ENSG00000004142	26073	POLDIP2	4538.92	-0.0779144	0.0174272	4.11E-06	7.01E-05
ENSG00000124126	57580	PREX1	668.722	0.19901	0.0481787	4.18E-06	7.12E-05
ENSG00000166886	4665	NAB2	691.312	0.153592	0.0364822	4.48E-06	7.60E-05
ENSG00000060656	10076	PTPRU	1787.83	0.144259	0.0340623	4.47E-06	7.60E-05
ENSG00000175155	388403	YPEL2	142.745	0.394852	0.100303	4.48E-06	7.60E-05
ENSG00000067064	3422	IDI1	3478.17	-0.268358	0.0674197	4.50E-06	7.62E-05
ENSG00000257315	100381270	ZBED6	664.194	0.192659	0.0468126	4.61E-06	7.80E-05
ENSG00000095303	5742	PTGS1	40.4501	0.666306	0.172743	4.76E-06	8.05E-05
ENSG00000134802	29015	SLC43A3	1925.86	0.153424	0.036629	4.90E-06	8.28E-05
ENSG00000100867	10202	DHRS2	567.265	0.280771	0.0705722	4.98E-06	8.40E-05
ENSG00000102554	688	KLF5	1254.65	0.150865	0.0360067	5.01E-06	8.43E-05
ENSG00000123405	4778	NFE2	56.0414	0.589319	0.152852	5.07E-06	8.53E-05
ENSG00000153391	125476	INO80C	308.803	-0.251242	0.0627717	5.11E-06	8.59E-05
ENSG00000164323	57587	CFAP97	2543.63	-0.0997599	0.0229967	5.29E-06	8.88E-05
ENSG00000143126	1952	CELSR2	771.045	0.155869	0.0375052	5.56E-06	9.31E-05
ENSG00000163584	200916	RPL22L1	1560.07	-0.123719	0.029189	5.63E-06	9.42E-05
ENSG00000120438	6950	TCP1	14025.4	0.103208	0.0238329	5.67E-06	9.48E-05
ENSG00000128487	92521	SPECC1	1892.4	-0.106563	0.0248226	5.72E-06	9.54E-05
ENSG00000197249	5265	SERPINA1	1753.48	0.0897473	0.0206126	5.77E-06	9.62E-05
ENSG00000048828	23196	FAM120A	8440.92	-0.100729	0.0240831	5.79E-06	9.65E-05
ENSG00000164332	134510	UBLCP1	1669.04	-0.131246	0.0311776	5.88E-06	9.78E-05
ENSG00000100097	3956	LGALS1	2221.92	0.168423	0.0409818	5.92E-06	9.82E-05
ENSG00000242550	5273	SERPINB10	42.1022	0.515318	0.134513	6.00E-06	9.95E-05
ENSG00000136636	51133	KCTD3	1915.72	-0.106494	0.0248867	6.12E-06	0.000101405
ENSG00000116774	56944	OLFML3	192.059	-0.299014	0.0765218	6.22E-06	0.000102844
ENSG00000154845	9989	PPP4R1	9714.7	-0.0930184	0.0215212	6.35E-06	0.000104918
ENSG00000168386	11259	FILIP1L	151.706	0.30934	0.0793211	6.44E-06	0.000106229
ENSG00000154734	9510	ADAMTS1	3548.06	-0.214524	0.0537784	6.45E-06	0.000106282
ENSG00000176407	56888	KCMF1	3324.2	0.114918	0.0271061	6.46E-06	0.000106282
ENSG00000157827	114793	FMNL2	1762.3	0.112955	0.0265825	6.49E-06	0.000106758
ENSG00000111737	11021	RAB35	3196.14	0.0869133	0.0200572	6.64E-06	0.000109016
ENSG00000158793	4817	NIT1	959.763	-0.124099	0.0295547	6.81E-06	0.000111584
ENSG00000055917	23369	PUM2	5447.89	0.0931193	0.0216423	6.88E-06	0.000112587
ENSG00000107249	169792	GLIS3	195.271	-0.295513	0.0761107	6.94E-06	0.000113536
ENSG00000023318	23071	ERP44	2956.01	0.128064	0.030635	6.98E-06	0.000113955
ENSG00000134030	9811	CTIF	754.005	-0.176563	0.0437695	7.03E-06	0.00011475
ENSG00000068366	2182	ACSL4	3238.18	-0.167473	0.0411754	7.05E-06	0.000114904
ENSG00000137965	10561	IFI44	571.618	-0.14608	0.0354496	7.22E-06	0.000117534
ENSG00000106077	83451	ABHD11	704.901	-0.148034	0.0360185	7.24E-06	0.000117701
ENSG00000173145	64318	NOC3L	2202.23	-0.110082	0.0260333	7.35E-06	0.000119353
ENSG00000119408	10783	NEK6	1372.65	0.195045	0.0487698	7.36E-06	0.00011937
ENSG00000184254	220	ALDH1A3	20368.3	0.249135	0.063247	7.48E-06	0.000121084
ENSG00000104856	5971	RELB	700.611	0.16937	0.0420009	7.57E-06	0.000122346
ENSG00000124762	1026	CDKN1A	4672.55	0.258503	0.066428	7.62E-06	0.000123134
ENSG00000163626	285521	COX18	472.211	-0.180244	0.0448685	7.69E-06	0.00012398
ENSG00000130402	81	ACTN4	28177.3	-0.202436	0.050985	7.92E-06	0.00012766
ENSG00000120675	29103	DNAJC15	877.581	-0.134912	0.0326836	7.96E-06	0.000128011
ENSG00000154978	81552	VOPP1	2391.96	0.168082	0.0416546	8.05E-06	0.000129393
ENSG00000104231	79752	ZFAND1	1270.15	-0.119121	0.0285636	8.33E-06	0.000133793
ENSG00000176438	161176	SYNE3	347.211	-0.237373	0.0610133	8.61E-06	0.00013801
ENSG00000188613	340719	NANOS1	63.3317	-0.594949	0.160135	8.64E-06	0.000138287
ENSG00000134250	4853	NOTCH2	12687.3	0.129349	0.0313724	8.84E-06	0.000141253
ENSG00000182704	25987	TSKU	1021.02	0.153136	0.0377854	8.84E-06	0.000141253
ENSG00000078070	56922	MCCC1	1391.2	-0.114842	0.0275613	8.95E-06	0.000142743
ENSG00000173065	55731	FAM222B	1481.48	-0.138467	0.0339694	9.01E-06	0.000143578
ENSG00000197381	104	ADARB1	610.925	-0.15764	0.0391086	9.16E-06	0.000145253
ENSG00000104320	4683	NBN	3884.4	-0.0928928	0.0219321	9.14E-06	0.000145253
ENSG00000012822	57658	CALCOCO1	671.615	0.217094	0.0555393	9.13E-06	0.000145253
ENSG00000144848	64422	ATG3	2597.12	-0.121249	0.0292813	9.16E-06	0.000145253
ENSG00000148798	9118	INA	1000.39	0.130054	0.031674	9.41E-06	0.000148957
ENSG00000145604	6502	SKP2	2890.22	-0.158073	0.0393376	9.42E-06	0.000149051
ENSG00000138829	2201	FBN2	1808.21	-0.189245	0.0479681	9.53E-06	0.000150351
ENSG00000109046	26118	WSB1	1898.2	0.133715	0.0326774	9.53E-06	0.000150351
ENSG00000139531	6821	SUOX	588.522	-0.163243	0.0407298	9.56E-06	0.000150736
ENSG00000102967	1723	DHODH	662.757	-0.13521	0.0330689	9.70E-06	0.000152564
ENSG00000162711	114548	NLRP3	1265.74	0.130139	0.0317562	9.70E-06	0.000152564
ENSG00000196937	10447	FAM3C	2873.26	-0.120765	0.0292778	9.80E-06	0.000153855
ENSG00000196305	3376	IARS	13425.6	-0.0896302	0.021228	9.86E-06	0.000154265
ENSG00000145337	100996939	PYURF	1226.24	-0.117885	0.028522	9.85E-06	0.000154265
ENSG00000131737	3885;100653049	KRT34	1065.04	0.211222	0.054159	9.86E-06	0.000154265
ENSG00000101443	10406	WFDC2	365.142	0.196446	0.0500126	9.88E-06	0.000154329
ENSG00000164400	1437	CSF2	33.8022	0.834309	0.227118	9.96E-06	0.000155396
ENSG00000076706	4162	MCAM	791.203	-0.450505	0.12191	1.04E-05	0.000162463
ENSG00000176697	627	BDNF	64.5087	-0.527709	0.143195	1.07E-05	0.000166432
ENSG00000129451	5655	KLK10	376.094	0.153691	0.0384192	1.08E-05	0.000168659
ENSG00000250508	NA	RP11-757G1.6	79.3593	-0.323553	0.0863651	1.09E-05	0.000169979
ENSG00000227619	NA	RP11-492E3.2	74.408	0.53958	0.147106	1.12E-05	0.000174225
ENSG00000147650	29967	LRP12	880.925	0.150485	0.037647	1.15E-05	0.000177967
ENSG00000167508	4597	MVD	1773.05	-0.336127	0.0900416	1.16E-05	0.000178616
ENSG00000121104	81558	FAM117A	260.13	-0.236195	0.0618882	1.16E-05	0.000178616
ENSG00000132432	23480	SEC61G	1774.8	0.128399	0.031611	1.17E-05	0.000180267
ENSG00000003989	6542	SLC7A2	881.436	-0.166945	0.0422906	1.17E-05	0.000180984
ENSG00000227051	56967	C14orf132	152.854	0.38558	0.104462	1.18E-05	0.000181582
ENSG00000092964	1808	DPYSL2	2279.03	-0.106734	0.0258545	1.19E-05	0.000183582
ENSG00000131473	47	ACLY	14308.8	-0.0992067	0.0238548	1.23E-05	0.000188401
ENSG00000214049	NA	UCA1	754.781	0.114306	0.027931	1.25E-05	0.000191478
ENSG00000107854	80351	TNKS2	4139.59	0.0718877	0.0169783	1.30E-05	0.000199736
ENSG00000116514	127544	RNF19B	1239.99	0.121447	0.0299805	1.34E-05	0.000205396
ENSG00000188910	2707	GJB3	2140.91	0.137705	0.0345179	1.38E-05	0.000210418
ENSG00000065361	2065	ERBB3	3060.02	0.147042	0.037142	1.40E-05	0.000213782
ENSG00000092820	7430	EZR	51605.3	-0.161485	0.0412724	1.40E-05	0.000214366
ENSG00000183010	5831	PYCR1	1381.46	-0.191096	0.0497649	1.41E-05	0.000215078
ENSG00000069812	54626	HES2	1070.91	0.194219	0.0506267	1.42E-05	0.000215858
ENSG00000142621	114827	FHAD1	66.0061	0.519186	0.144036	1.42E-05	0.000215858
ENSG00000106066	54504	CPVL	879.545	-0.131057	0.0327962	1.43E-05	0.000216737
ENSG00000134375	10440	TIMM17A	2606.62	-0.104263	0.0254597	1.43E-05	0.000216907
ENSG00000183853	55243	KIRREL	6708.79	-0.101091	0.024616	1.43E-05	0.000217166
ENSG00000112414	57211	GPR126	6948.19	-0.110008	0.0269778	1.43E-05	0.000217166
ENSG00000111261	54682	MANSC1	379.368	-0.178985	0.0461941	1.44E-05	0.000217724
ENSG00000180354	222166	MTURN	324.745	0.215131	0.0566687	1.44E-05	0.000217724
ENSG00000049283	55040	EPN3	367.191	-0.197423	0.0516275	1.47E-05	0.000221838
ENSG00000080823	5891	MOK	381.464	-0.221221	0.0584831	1.48E-05	0.000223263
ENSG00000166250	NA	CLMP	41.9117	-0.529695	0.147124	1.48E-05	0.000223263
ENSG00000104154	7782	SLC30A4	334.404	-0.233397	0.0621437	1.49E-05	0.000223895
ENSG00000171848	6241;348738	RRM2	17515.2	0.0786056	0.0187954	1.51E-05	0.000226474
ENSG00000019549	6591	SNAI2	91.1974	-0.636075	0.178478	1.51E-05	0.00022664
ENSG00000183421	54101	RIPK4	567.838	-0.200171	0.0525578	1.53E-05	0.00022982
ENSG00000023697	51071	DERA	1572.56	0.121548	0.0302779	1.55E-05	0.000232088
ENSG00000145147	9353	SLIT2	3464.29	-0.0815516	0.0196806	1.56E-05	0.000233441
ENSG00000011258	54799	MBTD1	795.775	0.177162	0.0462326	1.59E-05	0.000237855
ENSG00000108960	23531	MMD	463.875	0.189645	0.0496638	1.60E-05	0.000238163
ENSG00000064115	51768	TM7SF3	2391.29	-0.118847	0.029658	1.61E-05	0.000239493
ENSG00000168209	54541	DDIT4	2341.24	0.394272	0.109192	1.61E-05	0.000239556
ENSG00000239305	7844	RNF103	513.189	0.168888	0.0436737	1.61E-05	0.000239839
ENSG00000101407	9675	TTI1	3002.33	-0.0807187	0.0194795	1.64E-05	0.000243638
ENSG00000130024	55274	PHF10	2792.82	0.0899824	0.0218549	1.65E-05	0.000244706
ENSG00000090447	7023	TFAP4	452.517	-0.207399	0.0549597	1.66E-05	0.00024571
ENSG00000116883	NA	RP11-268J15.5	129.024	0.325279	0.0893452	1.68E-05	0.000249067
ENSG00000143753	8560	DEGS1	2625.51	0.0767441	0.0184756	1.72E-05	0.000253846
ENSG00000164609	10569	SLU7	1771.92	0.12686	0.0319511	1.75E-05	0.000257555
ENSG00000164828	23353	SUN1	6397.18	0.132987	0.033753	1.77E-05	0.000260976
ENSG00000162923	80232	WDR26	4169.4	0.0998258	0.0245876	1.80E-05	0.000264413
ENSG00000272734	NA	ADIRF-AS1	128.594	0.387944	0.108481	1.81E-05	0.000266406
ENSG00000154856	147495	APCDD1	88.7034	0.429049	0.120674	1.84E-05	0.000269602
ENSG00000110880	23603	CORO1C	12046.6	0.106643	0.0265793	1.87E-05	0.000274314
ENSG00000168143	222584	FAM83B	698.701	0.162824	0.0423719	1.88E-05	0.000275785
ENSG00000038382	7204	TRIO	9207.98	0.0968214	0.0237232	1.92E-05	0.000280564
ENSG00000117407	9048	ARTN	53.5424	0.848156	0.245404	1.93E-05	0.000281734
ENSG00000122008	51426	POLK	1084.59	-0.137527	0.035199	1.94E-05	0.000282689
ENSG00000204941	5673	PSG5	912.866	-0.259873	0.0711318	1.95E-05	0.000283947
ENSG00000057019	131566	DCBLD2	9805.54	-0.122505	0.0309946	1.97E-05	0.000287481
ENSG00000149639	140710	SOGA1	3582.85	-0.103286	0.0257021	2.01E-05	0.000292196
ENSG00000065183	10885	WDR3	3487.08	-0.101797	0.0253402	2.07E-05	0.000301654
ENSG00000027001	4285	MIPEP	637.935	-0.14357	0.0370906	2.09E-05	0.000304118
ENSG00000237330	401934	RNF223	151.25	0.525659	0.15114	2.12E-05	0.000307667
ENSG00000111237	51699	VPS29	2657.78	-0.128942	0.0329791	2.15E-05	0.000311717
ENSG00000143624	65123	INTS3	4046.2	0.0869604	0.021374	2.16E-05	0.00031281
ENSG00000173120	22992	KDM2A	8404.31	0.075975	0.0185892	2.17E-05	0.000313272
ENSG00000114738	7867	MAPKAPK3	2015.08	-0.121318	0.0308436	2.17E-05	0.000313274
ENSG00000177119	196527	ANO6	9014.67	0.0743468	0.0180975	2.19E-05	0.000315528
ENSG00000147536	84296	GINS4	1999.34	-0.0958352	0.0238727	2.19E-05	0.000315615
ENSG00000164885	1020	CDK5	759.314	-0.142036	0.0368173	2.21E-05	0.000318195
ENSG00000173917	3212	HOXB2	142.711	-0.297567	0.0832639	2.22E-05	0.000318658
ENSG00000109805	64151	NCAPG	4751.73	0.0945226	0.02347	2.25E-05	0.000323041
ENSG00000130638	25814	ATXN10	3405.15	-0.0719802	0.0175094	2.26E-05	0.00032347
ENSG00000111110	57460	PPM1H	340.007	-0.221178	0.0602378	2.26E-05	0.00032347
ENSG00000146463	9202	ZMYM4	3029.91	-0.090381	0.0223883	2.28E-05	0.000326647
ENSG00000197646	80380	PDCD1LG2	593.347	0.155805	0.040879	2.28E-05	0.000326647
ENSG00000070882	26031	OSBPL3	2111.72	-0.0947004	0.023657	2.31E-05	0.000329539
ENSG00000078674	5108	PCM1	4900.68	-0.108554	0.0273296	2.32E-05	0.000330543
ENSG00000167207	64127	NOD2	45.606	0.485891	0.139938	2.34E-05	0.000333484
ENSG00000178974	55030	FBXO34	1705.24	0.0969217	0.0241965	2.35E-05	0.000334569
ENSG00000121931	55791	LRIF1	1874.5	0.126953	0.0326007	2.37E-05	0.000336683
ENSG00000153214	84910	TMEM87B	3017.34	0.0849557	0.0209922	2.40E-05	0.00034129
ENSG00000159267	3141	HLCS	1023.96	-0.147181	0.0385427	2.45E-05	0.000347839
ENSG00000072415	64398	MPP5	4181.25	-0.0758332	0.018611	2.46E-05	0.000348179
ENSG00000094975	51430	SUCO	11949.9	0.0834163	0.0206729	2.48E-05	0.000350938
ENSG00000151458	57182	ANKRD50	2243.03	-0.106529	0.0269398	2.52E-05	0.000356397
ENSG00000064652	28966	SNX24	752.09	-0.147196	0.0386819	2.57E-05	0.000362911
ENSG00000126214	3831	KLC1	545.664	0.170689	0.0457357	2.64E-05	0.000372656
ENSG00000163006	165055	CCDC138	659.648	-0.147906	0.0389522	2.65E-05	0.000373751
ENSG00000099812	126353	MISP	890.588	0.139329	0.0365045	2.71E-05	0.000382245
ENSG00000005156	3980	LIG3	1693.91	-0.0997573	0.0252097	2.74E-05	0.000385536
ENSG00000198901	9055	PRC1	6505.52	0.126104	0.0318521	2.75E-05	0.000386587
ENSG00000125449	79637	ARMC7	536.823	-0.16409	0.0439072	2.76E-05	0.000387157
ENSG00000133030	23164	MPRIP	9097.91	-0.126339	0.032762	2.76E-05	0.000387341
ENSG00000170632	83787	ARMC10	1041.36	-0.127563	0.0331058	2.77E-05	0.000388554
ENSG00000144895	83939	EIF2A	3090.83	-0.0951412	0.0239545	2.78E-05	0.000388651
ENSG00000106524	57037	ANKMY2	557.259	-0.157228	0.041832	2.79E-05	0.000389613
ENSG00000012660	60481	ELOVL5	4320.39	-0.107401	0.0270239	2.83E-05	0.000395052
ENSG00000138443	10152	ABI2	2515.39	-0.116047	0.0298618	2.83E-05	0.000395298
ENSG00000060642	55650	PIGV	541.061	0.157774	0.0420753	2.85E-05	0.000396921
ENSG00000185088	51065	RPS27L	999.784	-0.134922	0.0353414	2.88E-05	0.000401353
ENSG00000018408	25937	WWTR1	1891.33	-0.159447	0.042686	2.90E-05	0.000402514
ENSG00000188064	7477	WNT7B	1210.7	0.16439	0.0441045	2.91E-05	0.000404166
ENSG00000141391	10650	SLMO1	84.9732	-0.435325	0.12689	2.93E-05	0.000406655
ENSG00000102781	84056	KATNAL1	532.734	0.153237	0.0408105	2.95E-05	0.000408653
ENSG00000188643	140576	S100A16	8363.23	-0.110197	0.028281	2.99E-05	0.000413309
ENSG00000204264	5696	PSMB8	2296.24	-0.108206	0.0277424	3.02E-05	0.000418296
ENSG00000111640	2597	GAPDH	116196	0.505945	0.143853	3.05E-05	0.000421009
ENSG00000174791	9610	RIN1	261.87	-0.288416	0.0821343	3.12E-05	0.000430118
ENSG00000154359	91694	LONRF1	345.063	-0.220219	0.0614373	3.13E-05	0.000432086
ENSG00000112306	6206	RPS12	21163.7	-0.078783	0.0196688	3.15E-05	0.000433936
ENSG00000151012	23657	SLC7A11	761.354	-0.238601	0.0671952	3.16E-05	0.00043481
ENSG00000175183	1466	CSRP2	218.198	0.240871	0.0678722	3.20E-05	0.000438652
ENSG00000073711	5523	PPP2R3A	1320.43	-0.122954	0.0319848	3.19E-05	0.000438652
ENSG00000116833	2494	NR5A2	182.833	-0.27291	0.0780443	3.30E-05	0.000452603
ENSG00000111057	3875	KRT18	116724	-0.536039	0.15962	3.31E-05	0.000453156
ENSG00000070729	NA	CNGB1	12.4158	0.755581	0.227451	3.31E-05	0.000453257
ENSG00000128989	10776	ARPP19	7070.6	0.0531302	0.013029	3.34E-05	0.000457083
ENSG00000117226	2635	GBP3	1343.56	-0.0958761	0.0244425	3.38E-05	0.000461241
ENSG00000181038	124512	METTL23	297.292	-0.20215	0.0562219	3.39E-05	0.000463054
ENSG00000175567	7351	UCP2	268.784	-0.234118	0.0662513	3.41E-05	0.00046401
ENSG00000085415	81929	SEH1L	4152.7	-0.0840747	0.0212291	3.45E-05	0.000469713
ENSG00000177427	125170	MIEF2	436.466	0.212662	0.0596533	3.47E-05	0.000472336
ENSG00000136451	7716	VEZF1	2095.34	-0.079427	0.0199643	3.49E-05	0.000473665
ENSG00000116120	10056	FARSB	3814.95	-0.0697831	0.0173938	3.52E-05	0.000477468
ENSG00000164574	55568	GALNT10	2090.66	-0.170635	0.0466683	3.54E-05	0.000480396
ENSG00000104331	54928	IMPAD1	3563.73	0.0936102	0.0238914	3.60E-05	0.000487358
ENSG00000131016	9590	AKAP12	5904.26	0.184129	0.0508706	3.62E-05	0.000489466
ENSG00000104756	54793	KCTD9	2734.95	0.0886346	0.0225392	3.70E-05	0.000500371
ENSG00000149596	57158	JPH2	2873.44	-0.131218	0.0348475	3.72E-05	0.000502544
ENSG00000111615	11103	KRR1	3006.07	-0.107935	0.0280459	3.77E-05	0.000507921
ENSG00000185630	5087	PBX1	174.935	-0.403658	0.120361	3.80E-05	0.000511633
ENSG00000170315	7314	UBB	16724.6	0.0873582	0.0223864	3.86E-05	0.000519138
ENSG00000125703	84938	ATG4C	480.096	-0.161953	0.044236	3.89E-05	0.00052359
ENSG00000006125	163	AP2B1	12880.8	0.0484636	0.0119493	3.92E-05	0.000525938
ENSG00000160813	221908	PPP1R35	229.664	-0.22342	0.0634861	3.92E-05	0.000525938
ENSG00000186001	84859	LRCH3	1538.24	0.0943425	0.0242408	3.93E-05	0.000527156
ENSG00000217801	NA	RP11-465B22.3	104.909	0.346634	0.102348	4.02E-05	0.000538647
ENSG00000115808	6801	STRN	2285.81	0.0937439	0.0241545	4.15E-05	0.000555155
ENSG00000135097	4440	MSI1	156.27	0.200104	0.0563828	4.17E-05	0.000557549
ENSG00000105887	136319	MTPN	8826.04	0.0686742	0.0173034	4.19E-05	0.000559527
ENSG00000013016	30845	EHD3	559.157	-0.213334	0.0606474	4.26E-05	0.000568625
ENSG00000038219	259282	BOD1L1	4328.21	0.109226	0.0286518	4.30E-05	0.000572589
ENSG00000096063	6732	SRPK1	7223.54	-0.0674845	0.0170973	4.34E-05	0.000576899
ENSG00000221869	1052	CEBPD	60.6337	-0.593047	0.182773	4.38E-05	0.00058195
ENSG00000143776	8476	CDC42BPA	2799.82	-0.0859437	0.0220515	4.38E-05	0.00058195
ENSG00000154319	83648	FAM167A	549.394	-0.400513	0.120646	4.43E-05	0.000587019
ENSG00000122482	84146	ZNF644	2575.39	0.0920262	0.0237934	4.51E-05	0.000597905
ENSG00000138944	85352	KIAA1644	118.411	0.314651	0.0935686	4.52E-05	0.000598644
ENSG00000180104	11336	EXOC3	1824.1	-0.0838482	0.0215136	4.60E-05	0.000608348
ENSG00000137936	8412	BCAR3	3572.68	-0.130965	0.0352795	4.61E-05	0.000609103
ENSG00000203668	1122	CHML	2174.11	0.116957	0.0310154	4.62E-05	0.000609756
ENSG00000092140	55632	G2E3	2232.6	0.0988186	0.0258144	4.72E-05	0.000622659
ENSG00000059588	6894	TARBP1	1174.65	-0.134481	0.0364125	4.75E-05	0.000625183
ENSG00000172005	4118	MAL	1020.32	0.164969	0.0457687	4.75E-05	0.000625372
ENSG00000157954	26100	WIPI2	2043.78	0.116099	0.0308879	4.82E-05	0.000633426
ENSG00000104611	63898	SH2D4A	2845.16	-0.0865597	0.0223695	4.86E-05	0.000637861
ENSG00000151414	140609	NEK7	2697.18	0.113826	0.030224	4.88E-05	0.000640188
ENSG00000109686	152503	SH3D19	2297.55	-0.0885946	0.0229559	4.92E-05	0.000645366
ENSG00000115234	9784	SNX17	2134.55	-0.105384	0.0278065	4.94E-05	0.000646445
ENSG00000196935	57522	SRGAP1	402.222	-0.174724	0.0490907	4.94E-05	0.000646445
ENSG00000133805	272	AMPD3	462.338	0.161587	0.0449729	4.98E-05	0.000650574
ENSG00000144354	83879	CDCA7	2060.37	-0.0907451	0.0236775	5.00E-05	0.000652983
ENSG00000065882	23216	TBC1D1	1974.95	-0.106708	0.0282303	5.02E-05	0.000654334
ENSG00000160886	54742	LY6K	284.994	0.288091	0.0856646	5.02E-05	0.000654334
ENSG00000153561	64795	RMND5A	2243.98	0.0821254	0.0211175	5.06E-05	0.000658765
ENSG00000112773	55603	FAM46A	348.293	0.193323	0.055417	5.20E-05	0.000676384
ENSG00000067369	7158	TP53BP1	4250.43	-0.0874919	0.0227766	5.24E-05	0.000680374
ENSG00000123213	57486	NLN	2735.26	-0.102777	0.0271285	5.26E-05	0.00068268
ENSG00000115970	63892	THADA	2014.36	-0.113552	0.0303631	5.27E-05	0.00068268
ENSG00000168002	5436	POLR2G	2521.83	-0.0971377	0.0255501	5.39E-05	0.000698098
ENSG00000074800	2023	ENO1	55952.1	0.153532	0.0427125	5.42E-05	0.000700562
ENSG00000100983	2937	GSS	3547.6	-0.109412	0.0291944	5.42E-05	0.000700562
ENSG00000164751	5828	PEX2	1056.15	0.116611	0.0313409	5.48E-05	0.000707587
ENSG00000133706	51520	LARS	5093.91	-0.101112	0.0267434	5.54E-05	0.000713793
ENSG00000160172	NA	FAM86C2P	142.833	-0.288269	0.086604	5.58E-05	0.000718224
ENSG00000164733	1508	CTSB	9762.74	0.10734	0.0286627	5.75E-05	0.000740332
ENSG00000175348	56674	TMEM9B	804.705	-0.153072	0.0427833	5.78E-05	0.000742728
ENSG00000147883	1030	CDKN2B	494.152	-0.199915	0.0579474	5.81E-05	0.000746698
ENSG00000064042	22998	LIMCH1	2819.51	0.116333	0.0313881	5.86E-05	0.000750801
ENSG00000171612	84275	SLC25A33	677.878	-0.13845	0.0382157	5.86E-05	0.000750801
ENSG00000120071	284058	KANSL1	1544.67	0.0997584	0.0264508	5.86E-05	0.000750801
ENSG00000176532	222171	PRR15	96.0486	-0.324897	0.0988822	5.90E-05	0.000754469
ENSG00000156990	285367	RPUSD3	741.345	-0.157345	0.0442158	5.93E-05	0.000757564
ENSG00000166913	7529	YWHAB	24127.5	-0.092305	0.0243264	5.93E-05	0.000757833
ENSG00000073803	9175	MAP3K13	994.737	0.105603	0.0282117	5.96E-05	0.000759942
ENSG00000162384	54987	C1orf123	855.728	-0.114511	0.0308824	5.98E-05	0.000761895
ENSG00000136861	55755	CDK5RAP2	2991.57	-0.0820793	0.0214087	6.00E-05	0.000764006
ENSG00000155438	84365	NIFK	1935.37	-0.144646	0.04014	6.02E-05	0.000765612
ENSG00000050165	27122	DKK3	651.457	-0.260637	0.0779616	6.07E-05	0.000771007
ENSG00000123600	79828	METTL8	869.581	-0.176348	0.05051	6.09E-05	0.000772638
ENSG00000162377	65260	COA7	2325.76	-0.122419	0.0333443	6.10E-05	0.000773199
ENSG00000091409	3655	ITGA6	20430.5	-0.0855593	0.0225809	6.14E-05	0.000777325
ENSG00000109929	6309	SC5D	1079.2	-0.150311	0.0421231	6.15E-05	0.000777325
ENSG00000158985	56990	CDC42SE2	2175.52	-0.0933507	0.0246716	6.15E-05	0.000777325
ENSG00000105699	51599	LSR	3782.96	0.220856	0.0660622	6.19E-05	0.000781861
ENSG00000213672	51517	NCKIPSD	602.702	0.178731	0.0512017	6.20E-05	0.000782939
ENSG00000130311	79016	DDA1	1484.11	0.10743	0.0288548	6.27E-05	0.000790437
ENSG00000075415	5250	SLC25A3	16923.6	-0.0614943	0.015734	6.41E-05	0.000807193
ENSG00000137804	51203	NUSAP1	5544.02	0.0833032	0.0217453	6.48E-05	0.000815058
ENSG00000198860	116461	TSEN15	998.712	-0.114686	0.0311175	6.48E-05	0.000815058
ENSG00000111786	8683	SRSF9	6847.96	0.0619681	0.0159369	6.54E-05	0.00082171
ENSG00000119661	83544	DNAL1	843.662	-0.136965	0.0381067	6.62E-05	0.000830466
ENSG00000154914	124739	USP43	466.053	0.16594	0.0474753	6.65E-05	0.000833273
ENSG00000198589	987	LRBA	4163.83	-0.0974522	0.0259856	6.66E-05	0.000834253
ENSG00000111361	1967	EIF2B1	2544.46	-0.0779528	0.020404	6.68E-05	0.000835182
ENSG00000243646	3588	IL10RB	847.115	0.115587	0.0314655	6.68E-05	0.000835511
ENSG00000116497	64766	S100PBP	944.619	-0.133438	0.0370091	6.74E-05	0.000841994
ENSG00000141380	6760	SS18	2450.7	0.0764892	0.0199685	6.77E-05	0.000844226
ENSG00000099194	6319	SCD	11498.7	-0.258328	0.0783008	6.81E-05	0.000848131
ENSG00000059728	4084	MXD1	320.012	0.208071	0.0612601	6.84E-05	0.000851053
ENSG00000079819	2037	EPB41L2	8438.32	-0.0921944	0.0245179	6.90E-05	0.000857896
ENSG00000163898	200879	LIPH	405.498	0.199759	0.0586163	6.90E-05	0.000857896
ENSG00000176845	284207	METRNL	546.062	0.21711	0.064319	6.92E-05	0.000858619
ENSG00000165322	94134	ARHGAP12	668.821	-0.198298	0.0583401	7.00E-05	0.000867665
ENSG00000189143	1364	CLDN4	5625.49	0.311372	0.0960669	7.07E-05	0.000876426
ENSG00000196588	57591	MKL1	1233.32	0.101771	0.0273944	7.10E-05	0.000878757
ENSG00000157214	261729	STEAP2	283.353	-0.194609	0.0570661	7.12E-05	0.000881188
ENSG00000175792	8607	RUVBL1	3263.39	-0.139454	0.0391467	7.25E-05	0.000894957
ENSG00000204104	26146	TRAF3IP1	1064.27	-0.109687	0.029832	7.25E-05	0.000894957
ENSG00000164904	501	ALDH7A1	3317.72	-0.0945042	0.0252709	7.31E-05	0.000900902
ENSG00000189403	3146	HMGB1	20601.2	-0.163326	0.0468129	7.33E-05	0.00090367
ENSG00000204131	340527;392490	NHSL2	427.018	0.193426	0.0568644	7.42E-05	0.000913927
ENSG00000103196	83716	CRISPLD2	575.738	-0.258255	0.0787861	7.47E-05	0.000918324
ENSG00000198538	7576	ZNF28	1165.49	0.103738	0.0281051	7.48E-05	0.000918602
ENSG00000154639	1525	CXADR	1192.54	0.101959	0.0275675	7.53E-05	0.000923844
ENSG00000116704	23169	SLC35D1	1230.78	-0.136874	0.0384631	7.62E-05	0.000934095
ENSG00000154556	8470	SORBS2	1226.02	-0.136447	0.0382818	7.67E-05	0.000940105
ENSG00000108788	6945	MLX	2253.63	-0.139813	0.0394645	7.71E-05	0.000943215
ENSG00000093009	8318	CDC45	2659.43	0.0806137	0.0213536	7.80E-05	0.000953586
ENSG00000181467	5912	RAP2B	3205.37	0.172542	0.0500627	7.86E-05	0.000959991
ENSG00000124882	2069	EREG	2761.57	-0.268618	0.0827225	7.93E-05	0.000968428
ENSG00000185551	7026	NR2F2	7155.54	0.103104	0.0283318	8.05E-05	0.000981702
ENSG00000118689	2309	FOXO3	2937.62	0.119036	0.0329643	8.11E-05	0.000986845
ENSG00000148672	2746	GLUD1	4474.07	-0.0864241	0.0231156	8.11E-05	0.000986845
ENSG00000064393	28996	HIPK2	1447.87	-0.154804	0.0443639	8.18E-05	0.00099335
ENSG00000138442	55759	WDR12	1835.27	-0.103951	0.0282784	8.17E-05	0.00099335
ENSG00000153814	221895	JAZF1	208.394	-0.231323	0.0702362	8.22E-05	0.000998043
ENSG00000154473	9184	BUB3	6397.06	0.0718437	0.0189431	8.29E-05	0.00100503
ENSG00000087245	4313	MMP2	772.56	0.171296	0.0500121	8.37E-05	0.00101281
ENSG00000168404	197259	MLKL	970.811	-0.121637	0.033866	8.37E-05	0.00101281
ENSG00000103222	4363	ABCC1	3060.85	0.0951895	0.0257402	8.41E-05	0.00101655
ENSG00000164754	5885	RAD21	11342.3	0.051807	0.013429	8.43E-05	0.00101888
ENSG00000150938	51232	CRIM1	5535.98	-0.0811119	0.0216109	8.48E-05	0.00102364
ENSG00000070610	57704	GBA2	1316	-0.0993746	0.0270269	8.49E-05	0.00102364
ENSG00000276529	NA	AP001505.10	55.2862	-0.412729	0.132542	8.56E-05	0.00103065
ENSG00000111424	7421	VDR	1466.1	-0.149404	0.0430024	8.61E-05	0.00103682
ENSG00000075426	2355	FOSL2	3746.07	0.108482	0.0297961	8.72E-05	0.00104847
ENSG00000272711	NA	RP11-259N19.1	166.015	-0.298956	0.0938914	8.79E-05	0.00105646
ENSG00000008838	9862	MED24	2170.25	-0.0943583	0.0255715	8.83E-05	0.0010598
ENSG00000114491	7372	UMPS	2527.25	-0.0966275	0.0262712	8.89E-05	0.00106541
ENSG00000102763	23078	VWA8	944.726	-0.12864	0.0362548	8.92E-05	0.00106831
ENSG00000147526	6867	TACC1	10917.4	-0.127484	0.0359267	8.98E-05	0.00107442
ENSG00000165272	360	AQP3	289.017	-0.276805	0.0865422	9.09E-05	0.0010865
ENSG00000117480	2166	FAAH	108.439	-0.257578	0.0798938	9.12E-05	0.00108968
ENSG00000184575	11260	XPOT	8466.58	-0.0769963	0.0205264	9.13E-05	0.00108978
ENSG00000153179	283349	RASSF3	2937.2	0.0733026	0.0194762	9.22E-05	0.00109874
ENSG00000078319	NA	PMS2P1	237.322	-0.228007	0.0697852	9.22E-05	0.00109874
ENSG00000138764	901	CCNG2	1927.99	0.410709	0.132727	9.26E-05	0.00110252
ENSG00000130433	59285	CACNG6	29.7504	-0.658291	0.219723	9.30E-05	0.00110599
ENSG00000138162	10579	TACC2	635.194	-0.131721	0.0373238	9.34E-05	0.00110928
ENSG00000123094	11228	RASSF8	895.26	-0.143021	0.0411301	9.46E-05	0.00112337
ENSG00000162769	28982	FLVCR1	626.442	-0.149535	0.0433286	9.62E-05	0.00114129
ENSG00000131981	3958	LGALS3	2216.66	-0.100301	0.0275574	9.66E-05	0.00114516
ENSG00000134996	26578	OSTF1	1761.77	0.0925025	0.0251906	9.78E-05	0.00115739
ENSG00000117543	51611	DPH5	942.392	-0.134589	0.0385602	0.000101178	0.00119663
ENSG00000009335	9690	UBE3C	8046.93	0.05998	0.0158494	0.000102385	0.00120938
ENSG00000101361	10528	NOP56	12654.6	-0.122471	0.034701	0.000102442	0.00120938
ENSG00000157077	9372	ZFYVE9	1213.23	-0.102721	0.0284325	0.000102859	0.00121195
ENSG00000168502	23255	MTCL1	5315.19	0.0883625	0.0240591	0.000102783	0.00121195
ENSG00000171467	24149	ZNF318	2120.95	0.14235	0.0411557	0.000103033	0.00121195
ENSG00000122378	84293	FAM213A	1049.54	-0.154622	0.0452747	0.000102965	0.00121195
ENSG00000196262	5478	PPIA	34608.5	-0.117514	0.0338118	0.000104154	0.00122402
ENSG00000124107	6590	SLPI	290.625	0.227054	0.0702543	0.00010452	0.00122722
ENSG00000067992	5165	PDK3	210.998	0.21523	0.0660687	0.000105461	0.00123714
ENSG00000137880	2644	GCHFR	70.4873	-0.439505	0.145211	0.000107216	0.0012566
ENSG00000149418	6768	ST14	2523.4	0.161645	0.0477959	0.00010796	0.00126417
ENSG00000182963	10052	GJC1	2770.39	0.0865417	0.0235713	0.000109015	0.00127538
ENSG00000183808	389677	RBM12B	858.859	0.135109	0.0389682	0.000109837	0.00128384
ENSG00000119812	25940	FAM98A	2141.77	-0.107623	0.0301577	0.000110344	0.0012886
ENSG00000114573	523	ATP6V1A	2872.63	-0.0829941	0.0226027	0.000112809	0.0013162
ENSG00000186767	139886	SPIN4	2100.49	0.133398	0.0385065	0.000113256	0.00132024
ENSG00000163785	6259	RYK	3906.46	-0.0923944	0.0254397	0.000114103	0.00132864
ENSG00000073849	6480	ST6GAL1	281.006	0.194843	0.059486	0.000114181	0.00132864
ENSG00000117174	54680	ZNHIT6	1944.93	-0.0976752	0.0270876	0.000114845	0.00133516
ENSG00000092295	7051	TGM1	405.123	0.139911	0.040735	0.000116534	0.00135359
ENSG00000166689	144100	PLEKHA7	703.048	-0.132111	0.0382456	0.000116642	0.00135363
ENSG00000118705	6185	RPN2	25437.4	-0.111361	0.031418	0.000116787	0.00135411
ENSG00000136631	11311	VPS45	1562.53	-0.0902438	0.024848	0.000117228	0.00135801
ENSG00000108342	NA	CSF3	2.84503	1.53117	0.516092	0.000118321	0.00136944
ENSG00000132196	51478	HSD17B7	843.197	-0.17835	0.0538957	0.000119203	0.00137842
ENSG00000100211	25776	CBY1	678.926	-0.124176	0.0356378	0.000119639	0.001381
ENSG00000198729	81706	PPP1R14C	635.393	0.1509	0.0445411	0.000119624	0.001381
ENSG00000167900	7083	TK1	3708.13	0.149866	0.0441778	0.000119789	0.00138101
ENSG00000160336	388561;110116772	ZNF761	1351.52	0.15337	0.0453034	0.000119852	0.00138101
ENSG00000048052	9734	HDAC9	728.111	0.131947	0.0382152	0.000120921	0.00139209
ENSG00000152942	5884	RAD17	910.001	-0.137299	0.0400355	0.000121346	0.00139575
ENSG00000253500	NA	AF121898.3	275.754	0.152012	0.0449733	0.000121506	0.00139635
ENSG00000159348	51706	CYB5R1	3669.39	0.0971426	0.0270456	0.000121718	0.00139755
ENSG00000111845	55003	PAK1IP1	1758.99	-0.138541	0.0405872	0.000126858	0.00145528
ENSG00000064999	23294	ANKS1A	1496.78	-0.0885333	0.0244688	0.000127073	0.00145646
ENSG00000177479	10425	ARIH2	2361.71	-0.122095	0.0353057	0.000128561	0.00147221
ENSG00000132002	3337	DNAJB1	6001.1	-0.067376	0.0182056	0.000128813	0.00147381
ENSG00000124813	860	RUNX2	200.792	-0.222812	0.0700314	0.000131034	0.00149657
ENSG00000275066	11276	SYNRG	2085.63	-0.0970525	0.0271659	0.000130987	0.00149657
ENSG00000069702	7049	TGFBR3	297.633	0.184784	0.0567064	0.000131805	0.00150274
ENSG00000189077	83862	TMEM120A	410.878	-0.202652	0.0631221	0.000131709	0.00150274
ENSG00000260630	NA	SNAI3-AS1	76.0365	-0.411083	0.138295	0.000133058	0.00151569
ENSG00000172059	8462	KLF11	374.074	0.198172	0.0615395	0.000133744	0.00152217
ENSG00000138061	1545	CYP1B1	693.536	-0.352714	0.118066	0.000134734	0.0015321
ENSG00000130508	7837	PXDN	18317.1	0.0971535	0.027089	0.000135085	0.00153475
ENSG00000118971	894	CCND2	2703.17	-0.0961095	0.0269561	0.000137191	0.00155731
ENSG00000115008	3552	IL1A	2491.45	0.480303	0.16342	0.000137396	0.00155828
ENSG00000164338	84135	UTP15	1609.89	-0.126895	0.036948	0.000137727	0.00156067
ENSG00000204128	257407	C2orf72	48.019	0.344189	0.114491	0.000139043	0.0015742
ENSG00000184602	8303	SNN	722.231	0.14575	0.0433787	0.000140806	0.00159227
ENSG00000155465	9056	SLC7A7	71.9487	-0.383276	0.129298	0.000140883	0.00159227
ENSG00000058600	55718	POLR3E	1511.61	-0.111385	0.0320418	0.000141437	0.00159713
ENSG00000095637	10580	SORBS1	95.0602	0.312288	0.10321	0.000141581	0.00159736
ENSG00000129245	9513	FXR2	2341.52	0.0761007	0.0209187	0.000141736	0.00159773
ENSG00000023287	9821	RB1CC1	2616.59	0.121687	0.0353156	0.000141937	0.00159861
ENSG00000118898	5493	PPL	4087.38	0.0993929	0.0280707	0.000143119	0.00161053
ENSG00000196371	2526	FUT4	580.325	0.161418	0.0489156	0.000143259	0.0016107
ENSG00000163840	151636	DTX3L	2911.01	-0.0783124	0.0215856	0.00014385	0.00161594
ENSG00000167862	3396	ICT1	907.764	-0.11536	0.0332409	0.000144034	0.00161662
ENSG00000068784	55133	SRBD1	856.891	-0.117152	0.0338656	0.00014525	0.00162886
ENSG00000090861	16	AARS	7707.78	-0.0777651	0.0214425	0.000146386	0.00164018
ENSG00000116809	7709	ZBTB17	399.297	0.165243	0.0503593	0.000147456	0.00165074
ENSG00000106351	3268	AGFG2	272.48	-0.181617	0.0562431	0.000148593	0.00166204
ENSG00000003393	57679	ALS2	1539.32	-0.0858833	0.0238248	0.000149884	0.00167504
ENSG00000228232	NA	GAPDHP1	191.154	0.264921	0.0864811	0.000150613	0.00168173
ENSG00000065621	119391	GSTO2	56.5027	-0.421062	0.143919	0.000151866	0.00169427
ENSG00000103194	9100	USP10	5469.29	-0.0858243	0.0239708	0.000152456	0.00169939
ENSG00000102178	8266	UBL4A	1955.05	-0.111518	0.0321527	0.000152659	0.0017002
ENSG00000275700	26574	AATF	4200.98	-0.105402	0.0307027	0.00015355	0.00170865
ENSG00000143850	22874	PLEKHA6	1429.71	-0.11906	0.0347018	0.000154255	0.00171503
ENSG00000166974	10982	MAPRE2	804.851	0.117175	0.0341059	0.000156108	0.00173415
ENSG00000087502	51290	ERGIC2	2729.14	0.0826907	0.0230543	0.000157775	0.00175116
ENSG00000197958	6136	RPL12	15370.9	-0.0741448	0.0204856	0.000158136	0.00175368
ENSG00000136754	10006	ABI1	2049.36	0.109947	0.0317257	0.000159568	0.00176805
ENSG00000102882	5595	MAPK3	1489.17	-0.152022	0.0460864	0.000160031	0.00177167
ENSG00000115233	10213	PSMD14	6717.27	0.133442	0.0396244	0.000160227	0.00177232
ENSG00000114744	51122	COMMD2	1542.2	-0.0944799	0.0267814	0.000161261	0.00178224
ENSG00000130703	9885	OSBPL2	1993.42	0.098973	0.0292837	0.000162032	0.00178925
ENSG00000138772	306	ANXA3	11740.9	-0.0477282	0.0128731	0.000162796	0.00179615
ENSG00000211445	2878	GPX3	844.04	-0.141223	0.042392	0.00016335	0.00179972
ENSG00000124006	23363	OBSL1	1519.54	-0.115025	0.0335266	0.000163397	0.00179972
ENSG00000100558	26499	PLEK2	2447.32	-0.113365	0.0330746	0.000163993	0.0018045
ENSG00000153898	255231	MCOLN2	537.671	-0.187864	0.0589228	0.000164108	0.0018045
ENSG00000105607	2639	GCDH	381.26	-0.196545	0.0623886	0.000166503	0.00182927
ENSG00000147889	1029	CDKN2A	1909.26	-0.161993	0.0498143	0.000167518	0.00183888
ENSG00000136986	79139	DERL1	2880.29	0.0728184	0.0201614	0.000167971	0.00184229
ENSG00000065833	4199	ME1	1859.54	-0.087	0.0245367	0.000168642	0.00184809
ENSG00000163701	132014	IL17RE	125.132	-0.264597	0.0875109	0.00016889	0.00184924
ENSG00000184697	9074	CLDN6	2250.43	0.0859388	0.0242106	0.000169983	0.00185965
ENSG00000008516	64386	MMP25	43.5178	0.372025	0.127466	0.000170738	0.00186633
ENSG00000058668	493	ATP2B4	2015.2	-0.122327	0.0360422	0.000171073	0.00186842
ENSG00000162227	10629	TAF6L	403.998	-0.156273	0.0479175	0.000173235	0.00189044
ENSG00000189091	23450	SF3B3	13417.3	-0.0888593	0.0248102	0.000173474	0.00189146
ENSG00000172728	84750	FUT10	560.128	-0.132889	0.0396054	0.000175497	0.00191192
ENSG00000125166	2806	GOT2	8747.88	-0.0753004	0.0209786	0.000176421	0.00191877
ENSG00000172830	54961	SSH3	1680.71	-0.11158	0.0325542	0.000176365	0.00191877
ENSG00000113578	2246	FGF1	83.5495	0.37618	0.13008	0.000180678	0.00196342
ENSG00000181852	10193	RNF41	1218.93	-0.0923383	0.026327	0.000181669	0.00197253
ENSG00000133872	51669	SARAF	4496.55	-0.0597413	0.0164254	0.000184519	0.00200181
ENSG00000135541	54806	AHI1	785.539	-0.155427	0.0479222	0.000184997	0.00200532
ENSG00000275713	8345	HIST1H2BH	94.6254	0.306004	0.10387	0.000186984	0.00202516
ENSG00000213699	54978	SLC35F6	2254.51	-0.0989651	0.0285808	0.0001909	0.00206586
ENSG00000152127	4249	MGAT5	3706.94	0.075226	0.0210455	0.000191666	0.00207242
ENSG00000095383	55357	TBC1D2	464.3	-0.192118	0.0615665	0.000193069	0.00208585
ENSG00000108953	7531	YWHAE	29337.3	-0.0742888	0.0207457	0.000193941	0.00209353
ENSG00000165689	10807	SDCCAG3	1873.54	-0.0999629	0.0289363	0.000194456	0.00209735
ENSG00000134324	23175	LPIN1	1411.05	-0.143711	0.0439662	0.000198461	0.00213877
ENSG00000128917	54567	DLL4	171.454	0.396319	0.139251	0.000200297	0.00215677
ENSG00000131620	55107	ANO1	2892.21	-0.0775348	0.0218974	0.000204073	0.0021956
ENSG00000132300	55037	PTCD3	2881.18	-0.0712638	0.0199836	0.000205061	0.00220441
ENSG00000085511	4216	MAP3K4	1128.39	-0.131653	0.0398887	0.000206407	0.00221679
ENSG00000146966	27147	DENND2A	125.947	0.458972	0.163748	0.000206725	0.00221679
ENSG00000119669	64207	IRF2BPL	931.332	-0.189904	0.0612434	0.000206704	0.00221679
ENSG00000086544	80271	ITPKC	1089.85	0.123598	0.0370645	0.000207732	0.00222574
ENSG00000137842	80021	TMEM62	1490.09	0.0858406	0.0245449	0.00020868	0.00223407
ENSG00000155096	51582	AZIN1	5192.77	-0.0867881	0.0248608	0.00020928	0.00223864
ENSG00000037897	4234	METTL1	750.307	-0.133284	0.0405382	0.00021197	0.00226369
ENSG00000135476	9700	ESPL1	2773	0.0803564	0.0228275	0.000211859	0.00226369
ENSG00000102890	79767	ELMO3	614.478	-0.146675	0.0453904	0.000216095	0.00230584
ENSG00000120820	83468	GLT8D2	47.1067	-0.376498	0.132819	0.000216617	0.00230952
ENSG00000108578	642	BLMH	1650.88	-0.0837736	0.0239708	0.000219872	0.0023423
ENSG00000184209	11066	SNRNP35	523.46	0.13621	0.0417053	0.000220556	0.00234766
ENSG00000143507	11221	DUSP10	958.678	0.140609	0.0433358	0.000222674	0.00236825
ENSG00000066427	4287	ATXN3	905.338	0.148546	0.0462279	0.000223928	0.00237965
ENSG00000165288	254065	BRWD3	1356.87	0.108001	0.0319587	0.000226289	0.00240277
ENSG00000152556	5213	PFKM	2271.3	-0.0762023	0.0216213	0.000228328	0.00242046
ENSG00000052344	5652	PRSS8	1510.98	0.243834	0.0823078	0.000228198	0.00242046
ENSG00000171877	84978	FRMD5	465.176	-0.165756	0.0526667	0.000228835	0.00242386
ENSG00000127947	5782	PTPN12	7210.89	-0.0812575	0.0232713	0.000230802	0.0024427
ENSG00000175061	NA	LRRC75A-AS1	5218.02	-0.0734915	0.0208379	0.000231647	0.00244965
ENSG00000122778	57670	KIAA1549	1266.63	-0.111506	0.0332506	0.000232188	0.00245137
ENSG00000169288	65008	MRPL1	1132.97	-0.139081	0.0429625	0.000232104	0.00245137
ENSG00000112096	6648	SOD2	2886.78	0.0747403	0.02127	0.000233572	0.00246398
ENSG00000281852	NA	LINC00891	43.7294	0.324093	0.113927	0.000237804	0.0025066
ENSG00000179456	10472	ZBTB18	693.485	-0.183828	0.0596938	0.00023829	0.00250968
ENSG00000152377	6695	SPOCK1	199.55	0.260771	0.0894843	0.000240604	0.002532
ENSG00000131504	1729	DIAPH1	15075.2	0.0835871	0.0240692	0.000241817	0.0025427
ENSG00000112855	23438	HARS2	1705.46	0.0793359	0.0227671	0.000243762	0.00256108
ENSG00000139624	91012	CERS5	1362.77	-0.0967116	0.0283905	0.000243977	0.00256127
ENSG00000111907	7164	TPD52L1	745.714	-0.117461	0.0354484	0.000245547	0.00257567
ENSG00000165637	7417	VDAC2	4494.37	0.0834702	0.0241066	0.000247519	0.00259216
ENSG00000115828	25797	QPCT	381.228	0.159265	0.0506837	0.000247362	0.00259216
ENSG00000116133	1718	DHCR24	16250.9	-0.119396	0.0362	0.000247913	0.0025942
ENSG00000135740	6553	SLC9A5	134.352	-0.236443	0.0804982	0.000251042	0.00262482
ENSG00000182446	55666	NPLOC4	6401.24	0.0768893	0.0220728	0.000255995	0.00267231
ENSG00000006744	60528	ELAC2	4570.53	-0.0535184	0.0149791	0.000255883	0.00267231
ENSG00000144674	2803	GOLGA4	3345.99	-0.0750951	0.0215645	0.000257807	0.00268906
ENSG00000133313	55748	CNDP2	2418.4	-0.0824303	0.0238501	0.000258184	0.00269083
ENSG00000122952	11130	ZWINT	5779.11	0.110779	0.033207	0.000258953	0.00269668
ENSG00000166454	23300	ATMIN	3809.3	-0.0683855	0.0194706	0.000262302	0.00272937
ENSG00000261373	NA	VPS9D1-AS1	770.029	-0.129498	0.0399852	0.000262934	0.00272975
ENSG00000142173	1292	COL6A2	208.796	0.262847	0.0908103	0.000262969	0.00272975
ENSG00000079308	7145	TNS1	469.101	0.148709	0.0469711	0.000262652	0.00272975
ENSG00000079739	5236	PGM1	2112.22	0.130254	0.0402438	0.000263553	0.00273362
ENSG00000189067	9516	LITAF	8914.94	0.165882	0.0532107	0.000264276	0.00273894
ENSG00000197977	54898	ELOVL2	581.072	0.164171	0.0528083	0.00026637	0.00275844
ENSG00000029364	55334	SLC39A9	4212.1	0.0566019	0.0159208	0.000266674	0.00275939
ENSG00000272398	100133941	CD24	17754.4	0.10406	0.0311469	0.000267241	0.00276305
ENSG00000144283	8502	PKP4	3001.86	-0.0911401	0.0267671	0.000268883	0.00277782
ENSG00000143061	3321	IGSF3	4492.57	0.0868798	0.025405	0.000270717	0.00279454
ENSG00000047932	57120	GOPC	3579.51	-0.0884004	0.0258842	0.000271599	0.00280142
ENSG00000165887	NA	ANKRD2	17.12	-0.698293	0.264626	0.000273066	0.00281432
ENSG00000134198	10100	TSPAN2	505.823	-0.121739	0.0373165	0.000273417	0.0028157
ENSG00000163131	1520	CTSS	133.426	0.276369	0.0972045	0.000275232	0.00283214
ENSG00000159592	60313	GPBP1L1	3660.67	0.105338	0.0315889	0.000275536	0.00283302
ENSG00000149289	85463	ZC3H12C	657.844	0.238176	0.0821116	0.000281712	0.00289424
ENSG00000073756	5743	PTGS2	265.757	0.236252	0.0813703	0.000282726	0.00290236
ENSG00000165195	5277	PIGA	713.351	0.13189	0.04114	0.000286688	0.00294071
ENSG00000117115	11240	PADI2	301.975	-0.158917	0.0513099	0.000288236	0.00295424
ENSG00000164654	54468	MIOS	1641.29	-0.115222	0.0352595	0.000290434	0.00297344
ENSG00000021300	58473	PLEKHB1	79.2593	-0.29684	0.106353	0.000290567	0.00297344
ENSG00000131238	5538	PPT1	6233.92	-0.0544814	0.0154096	0.000290941	0.00297493
ENSG00000136378	11173	ADAMTS7	41.8039	-0.439717	0.164026	0.000292179	0.00298524
ENSG00000182247	7325	UBE2E2	376.228	0.168403	0.0550464	0.000294403	0.00300559
ENSG00000067082	1316	KLF6	3093.15	0.101025	0.0302745	0.000295424	0.00301365
ENSG00000215251	60493	FASTKD5	1614.25	0.0957473	0.0285203	0.000296859	0.00302592
ENSG00000099991	23523	CABIN1	1743.11	-0.0907093	0.0268516	0.000298503	0.00304028
ENSG00000069998	27440	CECR5	1186.77	0.0990312	0.029677	0.000299159	0.00304458
ENSG00000166484	5598	MAPK7	457.034	0.146557	0.0467487	0.000299985	0.00304909
ENSG00000164934	25879	DCAF13	3273.95	-0.0776966	0.0226295	0.000300072	0.00304909
ENSG00000004399	23129	PLXND1	356.347	-0.188335	0.0628796	0.000301051	0.00305426
ENSG00000173218	81839	VANGL1	2385.31	-0.0728168	0.0210426	0.000300912	0.00305426
ENSG00000054523	23095	KIF1B	3015.45	0.0713572	0.0206371	0.000305051	0.00309243
ENSG00000161204	55324	ABCF3	1779.05	-0.112008	0.0342371	0.000305775	0.00309734
ENSG00000142961	148932	MOB3C	729.465	-0.113999	0.0349303	0.000307595	0.00311335
ENSG00000234745	3106	HLA-B	16976.4	0.0741389	0.0215563	0.00031026	0.00313681
ENSG00000087586	6790	AURKA	7400.55	0.056265	0.0160232	0.000310396	0.00313681
ENSG00000125398	6662	SOX9	2618.24	-0.130978	0.0412098	0.00031198	0.00315037
ENSG00000150687	11098	PRSS23	12734.7	-0.0892832	0.0264875	0.000315507	0.00318351
ENSG00000166446	124359	CDYL2	54.3161	-0.376895	0.140353	0.000318966	0.00321591
ENSG00000173193	54625	PARP14	3603.39	-0.103442	0.031361	0.00032084	0.0032323
ENSG00000125826	10616	RBCK1	2737.61	-0.143447	0.0459639	0.000321198	0.0032334
ENSG00000138385	6741	SSB	5702.48	-0.106668	0.0320626	0.000323323	0.00325226
ENSG00000156675	80223	RAB11FIP1	5882.87	0.0953674	0.0286365	0.000324508	0.00326165
ENSG00000091490	23231	SEL1L3	1331.09	-0.123948	0.0387766	0.000324809	0.00326216
ENSG00000047644	55841	WWC3	1050.26	-0.125667	0.0393846	0.000325718	0.00326876
ENSG00000242498	348110	ARPIN	561.902	-0.166042	0.0549964	0.000332978	0.00333904
ENSG00000132376	51763	INPP5K	819.67	0.120509	0.0375262	0.000333286	0.00333955
ENSG00000164327	253260	RICTOR	1583.98	0.124114	0.0388615	0.000334005	0.00334417
ENSG00000165997	221079	ARL5B	1352.82	0.129541	0.0408952	0.000335927	0.00336082
ENSG00000143952	51542	VPS54	1673.03	-0.100212	0.0303978	0.00033945	0.00339345
ENSG00000148572	29982	NRBF2	930.494	0.115959	0.0359913	0.000344066	0.00343696
ENSG00000106692	2218	FKTN	1622.4	-0.0830394	0.0246174	0.000345122	0.00344485
ENSG00000022976	55778	ZNF839	279.928	-0.168152	0.0559361	0.000350525	0.0034961
ENSG00000139793	10150	MBNL2	1850.74	-0.149645	0.0486835	0.000351447	0.00350261
ENSG00000136628	2058	EPRS	8672.1	-0.0776681	0.0229385	0.000352148	0.00350689
ENSG00000196372	79754	ASB13	222.013	-0.190783	0.0650476	0.00035463	0.00352891
ENSG00000091592	22861	NLRP1	524.955	0.207727	0.0718744	0.000356089	0.00354071
ENSG00000137075	152006	RNF38	2124.76	0.0770874	0.0225753	0.000356453	0.00354162
ENSG00000125257	10257	ABCC4	1822.83	0.0770551	0.0227189	0.000356955	0.00354389
ENSG00000119541	9525	VPS4B	1886.63	0.0841251	0.024965	0.000358981	0.00356129
ENSG00000168172	84376	HOOK3	1743.81	0.0886878	0.0266134	0.000364777	0.00361602
ENSG00000198937	154467	CCDC167	224.268	-0.223732	0.0787606	0.000365761	0.00362025
ENSG00000182836	345557	PLCXD3	436.404	-0.190395	0.0651064	0.000365554	0.00362025
ENSG00000074181	4854	NOTCH3	1256.77	0.297583	0.109453	0.000367726	0.00363693
ENSG00000011201	3730	KAL1	443.977	0.12512	0.0396183	0.000371334	0.00366982
ENSG00000079332	56681	SAR1A	5408.36	-0.0672214	0.0196595	0.000372924	0.00368273
ENSG00000163171	10602	CDC42EP3	5817.62	-0.0607781	0.0176382	0.000374186	0.00369238
ENSG00000107771	54462	CCSER2	1284.78	-0.102326	0.0314264	0.00037704	0.00371772
ENSG00000141753	3487	IGFBP4	9626.72	-0.366789	0.142444	0.000379657	0.00373785
ENSG00000148120	84909	C9orf3	479.175	-0.139237	0.0450579	0.000379385	0.00373785
ENSG00000075218	51512	GTSE1	2209.7	0.0822683	0.024591	0.000387198	0.00380921
ENSG00000100003	23541	SEC14L2	239.858	-0.220093	0.0779572	0.000390751	0.00384125
ENSG00000189280	2709	GJB5	635.587	0.116401	0.0366015	0.00039232	0.00385376
ENSG00000175137	80851	SH3BP5L	1621.95	0.100193	0.030719	0.000397255	0.00389634
ENSG00000146376	93663	ARHGAP18	1756.04	-0.110633	0.0345406	0.000396983	0.00389634
ENSG00000163362	55765	C1orf106	1037.82	0.118994	0.0376335	0.00039891	0.00390873
ENSG00000127804	79066	METTL16	2076.58	-0.0680459	0.0200129	0.000399121	0.00390873
ENSG00000182742	3214	HOXB4	191.465	-0.243818	0.0881039	0.00039978	0.0039093
ENSG00000051180	5888	RAD51	1530.73	0.0858986	0.025879	0.000399616	0.0039093
ENSG00000162924	5966	REL	556.985	0.160969	0.0538713	0.000403519	0.00394289
ENSG00000106628	5425	POLD2	5006.13	-0.0872606	0.0262924	0.000404571	0.00395019
ENSG00000171206	81603	TRIM8	884.487	0.118711	0.0374868	0.000405359	0.00395491
ENSG00000105649	NA	RAB3A	35.9073	-0.528065	0.208628	0.000405748	0.00395574
ENSG00000196663	9895	TECPR2	740.242	-0.141529	0.0462832	0.000407461	0.00396946
ENSG00000100889	5106	PCK2	731.231	-0.13904	0.0453491	0.000409813	0.00398938
ENSG00000143643	79573	TTC13	534.101	-0.123461	0.0393727	0.000412882	0.00401624
ENSG00000146733	5723	PSPH	715.738	-0.117905	0.0373796	0.000415589	0.00403351
ENSG00000111832	51389	RWDD1	930.826	-0.122632	0.0391275	0.000415179	0.00403351
ENSG00000054267	51742	ARID4B	1947.06	0.0767306	0.0228945	0.000415295	0.00403351
ENSG00000130202	5819	PVRL2	4027.89	0.128756	0.0414451	0.000417841	0.00405234
ENSG00000140479	5046	PCSK6	117.5	0.193741	0.0676001	0.000423233	0.00409851
ENSG00000116171	6342	SCP2	2442.46	-0.0854062	0.0259032	0.000423038	0.00409851
ENSG00000135999	26122	EPC2	1112.34	0.110044	0.0345471	0.000425955	0.00411872
ENSG00000109220	26511	CHIC2	343.704	0.17217	0.058747	0.000425722	0.00411872
ENSG00000145723	54826	GIN1	207.426	-0.223167	0.0802818	0.000428879	0.00414392
ENSG00000113595	373	TRIM23	633.028	0.12533	0.0402746	0.000429346	0.00414534
ENSG00000130713	23404	EXOSC2	2793.18	-0.0676366	0.0200608	0.000443295	0.00427189
ENSG00000236609	54753	ZNF853	391.654	-0.245095	0.0901152	0.00044344	0.00427189
ENSG00000103642	114294	LACTB	673.276	0.118461	0.037796	0.000442864	0.00427189
ENSG00000179335	1198	CLK3	1170.19	0.125728	0.0405539	0.000446419	0.00429741
ENSG00000144730	54756	IL17RD	441.513	-0.128206	0.0414471	0.000448149	0.00431086
ENSG00000160767	10712	FAM189B	1316.96	-0.163158	0.0557106	0.000449447	0.00432015
ENSG00000173918	114897	C1QTNF1	153.65	0.276814	0.103718	0.000450919	0.00433109
ENSG00000164414	10559	SLC35A1	293.323	-0.1739	0.0599293	0.000452907	0.00434376
ENSG00000169718	64118	DUS1L	2106.2	-0.133463	0.0436071	0.000452734	0.00434376
ENSG00000142166	3454	IFNAR1	3214.8	0.0909235	0.0279087	0.000454477	0.00435255
ENSG00000124145	6385	SDC4	24197	0.157352	0.0546546	0.000454494	0.00435255
ENSG00000160007	2909	ARHGAP35	4337.93	-0.0903151	0.027749	0.000456128	0.00436498
ENSG00000168283	648	BMI1	623.759	-0.145368	0.0483462	0.000457693	0.00437673
ENSG00000110090	1374	CPT1A	2641.33	-0.155051	0.0523278	0.000472154	0.00451005
ENSG00000204219	6920	TCEA3	128.231	-0.319028	0.122811	0.000472676	0.00451005
ENSG00000179361	10620	ARID3B	1056.69	0.0995521	0.0310332	0.000472601	0.00451005
ENSG00000204539	1041	CDSN	2378.22	0.0595308	0.01759	0.000473658	0.0045161
ENSG00000173221	2745	GLRX	449.832	-0.155222	0.0525124	0.000474872	0.00452435
ENSG00000129187	1635	DCTD	3737.81	-0.0629723	0.0187147	0.000486082	0.00462776
ENSG00000204516	4277	MICB	2810.15	0.0830835	0.025341	0.000487861	0.00463789
ENSG00000108784	4669	NAGLU	225.956	-0.204912	0.0737365	0.000487779	0.00463789
ENSG00000122692	55234	SMU1	5554.51	-0.0662668	0.0197926	0.000489694	0.00465192
ENSG00000168243	2786	GNG4	339.346	0.157766	0.0537365	0.000490969	0.00466062
ENSG00000239697	8742	TNFSF12	183.166	-0.22303	0.0814978	0.000492899	0.00467211
ENSG00000198833	51465	UBE2J1	4140.83	0.0777166	0.0235088	0.000492561	0.00467211
ENSG00000172183	3669	ISG20	276.721	0.312739	0.120581	0.000495011	0.0046887
ENSG00000133704	10526	IPO8	3130.84	-0.101554	0.0319216	0.000495969	0.00469436
ENSG00000136490	80774	LIMD2	124.588	0.239705	0.0889657	0.000499729	0.00472649
ENSG00000182004	6635	SNRPE	3618.4	-0.0777333	0.0236399	0.000505912	0.00478149
ENSG00000241015	NA	TPM3P9	568.859	0.130123	0.0428247	0.000512005	0.00483557
ENSG00000177189	6197	RPS6KA3	6279.3	0.0658407	0.0197435	0.000520037	0.00490785
ENSG00000104731	54758	KLHDC4	1319.98	-0.0878429	0.0271696	0.000520897	0.00490883
ENSG00000163050	56997	ADCK3	335.481	0.158238	0.0542604	0.000520724	0.00490883
ENSG00000163702	84818	IL17RC	260.227	-0.201208	0.0728454	0.000529121	0.00498271
ENSG00000197696	4828	NMB	239.535	0.420451	0.170614	0.000531253	0.00499489
ENSG00000104998	9466	IL27RA	2761.98	0.0672954	0.0202419	0.000530957	0.00499489
ENSG00000129128	60559	SPCS3	9015.08	0.0774662	0.0236353	0.000531567	0.00499489
ENSG00000120802	7112	TMPO	14413.7	-0.0849556	0.0262175	0.00053411	0.00501369
ENSG00000125633	54520	CCDC93	2355.43	0.0725589	0.022006	0.00053434	0.00501369
ENSG00000034677	25897	RNF19A	1435.46	0.0834026	0.0256184	0.00053552	0.00501797
ENSG00000163866	113444	SMIM12	1273.92	0.0819921	0.0253659	0.00053557	0.00501797
ENSG00000090316	10296	MAEA	2348.98	0.104616	0.0333379	0.000547714	0.00512806
ENSG00000161202	1857	DVL3	2884.33	-0.100362	0.0317636	0.000551951	0.005164
ENSG00000119326	8727	CTNNAL1	4334.64	-0.0830927	0.0256721	0.00055548	0.00519328
ENSG00000056998	8908	GYG2	182.133	-0.237628	0.0892801	0.000560922	0.0052382
ENSG00000169926	51621	KLF13	1829.43	0.0978501	0.0309463	0.000561092	0.0052382
ENSG00000004455	204	AK2	7116.84	-0.0786026	0.0241058	0.000562083	0.00524369
ENSG00000224081	NA	LINC01057	264.576	0.171784	0.0605106	0.000562659	0.00524529
ENSG00000143314	79590	MRPL24	1965.34	-0.122041	0.0401307	0.000566169	0.00527423
ENSG00000198910	3897	L1CAM	1761.53	0.123272	0.0405723	0.000567065	0.00527878
ENSG00000177169	8408	ULK1	757.085	0.219451	0.0813639	0.00057497	0.00534282
ENSG00000119402	26190	FBXW2	2669.3	-0.0820898	0.0254002	0.000575178	0.00534282
ENSG00000185442	400451	FAM174B	203.458	0.186942	0.0671446	0.000575155	0.00534282
ENSG00000101938	91851	CHRDL1	31.505	-0.340269	0.135941	0.00057685	0.00535452
ENSG00000089195	51605	TRMT6	3142.36	-0.068883	0.0209483	0.000578316	0.00536429
ENSG00000148175	2040	STOM	552.735	-0.134926	0.0453439	0.000584462	0.00541743
ENSG00000113649	10915	TCERG1	3798.42	-0.0540054	0.0161616	0.000591297	0.00547688
ENSG00000198722	10497	UNC13B	1590.61	-0.0809497	0.0250838	0.000597486	0.00553026
ENSG00000204217	659	BMPR2	3472.18	0.0869242	0.027249	0.000605724	0.00560251
ENSG00000155099	55529	TMEM55A	254.725	-0.181431	0.065228	0.00060786	0.00561827
ENSG00000083720	5019	OXCT1	2029.19	-0.0723684	0.0222142	0.000608565	0.00562078
ENSG00000137054	64425	POLR1E	2078.62	-0.0874319	0.0274222	0.000611483	0.00564372
ENSG00000164649	55536	CDCA7L	1488.69	-0.0795429	0.0246196	0.000614977	0.00567194
ENSG00000163714	23350	U2SURP	10081.7	-0.0855831	0.0268467	0.000618057	0.00569423
ENSG00000060762	51660	MPC1	399.34	-0.147796	0.050888	0.000618271	0.00569423
ENSG00000168952	29091	STXBP6	377.754	0.176368	0.0631701	0.000619019	0.00569708
ENSG00000112984	10112	KIF20A	4106.74	0.099013	0.031655	0.000619617	0.00569855
ENSG00000171522	5734	PTGER4	72.5639	-0.385638	0.159608	0.000625291	0.00574665
ENSG00000141959	5211	PFKL	3145.32	0.204704	0.0758111	0.000629042	0.00577704
ENSG00000144713	6161	RPL32	8519.73	-0.0701142	0.0213662	0.000630269	0.00578039
ENSG00000167702	90990	KIFC2	459	0.164639	0.0582172	0.000630297	0.00578039
ENSG00000105929	50617	ATP6V0A4	93.9369	-0.224812	0.084942	0.000630961	0.0057824
ENSG00000197548	10533	ATG7	647.86	0.112309	0.0367514	0.000631796	0.00578597
ENSG00000185745	3434	IFIT1	3831.28	-0.115679	0.0380619	0.000632393	0.00578736
ENSG00000162604	83941	TM2D1	654.302	0.136231	0.046375	0.00063287	0.00578764
ENSG00000250305	57604	KIAA1456	29.2306	-0.403989	0.167292	0.000639081	0.00584032
ENSG00000128923	54629	FAM63B	3098.26	0.062821	0.0190497	0.000644646	0.00588704
ENSG00000154310	23043	TNIK	218.693	-0.178096	0.0642494	0.000645357	0.00588939
ENSG00000163900	90407	TMEM41A	1745.58	0.129312	0.0435953	0.000646198	0.00589293
ENSG00000165521	161436	EML5	409.467	-0.151821	0.0529279	0.000649501	0.00591889
ENSG00000232759	NA	AC002480.3	235.658	0.153618	0.0537164	0.000651433	0.00593234
ENSG00000104450	6674	SPAG1	1265.56	0.0985571	0.0317038	0.000666008	0.00605995
ENSG00000113593	23398	PPWD1	1439.07	-0.109699	0.0359592	0.00066638	0.00605995
ENSG00000196531	4666	NACA	19337.5	0.0465322	0.0143795	0.000669741	0.00608626
ENSG00000196704	51321	AMZ2	2377.19	-0.0826424	0.0259391	0.000670216	0.00608631
ENSG00000157985	116987	AGAP1	1805.92	0.0899536	0.0285385	0.000671154	0.00609057
ENSG00000137331	8870	IER3	1795.8	0.210876	0.0795632	0.000672379	0.00609317
ENSG00000162910	128308	MRPL55	564.273	-0.171409	0.0616283	0.00067216	0.00609317
ENSG00000133065	254428	SLC41A1	2523.2	0.0616504	0.018884	0.000674564	0.00610871
ENSG00000159131	2618	GART	8621.8	-0.056195	0.0170465	0.000683002	0.0061765
ENSG00000171163	55657	ZNF692	856.302	-0.123962	0.0417153	0.000682615	0.0061765
ENSG00000233818	NA	AP000695.4	42.0633	0.3479	0.142834	0.000685435	0.00619252
ENSG00000144655	64651	CSRNP1	360.649	0.196095	0.0728609	0.000685726	0.00619252
ENSG00000051825	10198	MPHOSPH9	1349.82	-0.103336	0.033694	0.000686796	0.00619787
ENSG00000198554	11169	WDHD1	4424.53	-0.0693283	0.0214017	0.000690635	0.00622818
ENSG00000091073	113878	DTX2	647.283	0.141811	0.0489945	0.000692112	0.00623717
ENSG00000089060	80024	SLC8B1	960.835	0.131381	0.0447282	0.000692664	0.00623781
ENSG00000103365	23062	GGA2	2666.25	0.0734729	0.02283	0.000695439	0.00625847
ENSG00000161036	222229	LRWD1	670.945	-0.118317	0.0395256	0.000698995	0.00628612
ENSG00000158825	978	CDA	814.878	0.106082	0.0347381	0.000702715	0.00631519
ENSG00000165506	55172	DNAAF2	595.814	-0.116234	0.0387418	0.000704002	0.00632238
ENSG00000132357	84674	CARD6	440.044	0.140072	0.0485329	0.00071122	0.00638279
ENSG00000140694	5073	PARN	2425.48	0.0857188	0.0272565	0.000720858	0.00646482
ENSG00000173276	49854	ZBTB21	882.758	0.126583	0.0429882	0.000722943	0.00647905
ENSG00000121690	91614	DEPDC7	273.592	0.183486	0.0676379	0.000725054	0.00649348
ENSG00000148400	4851	NOTCH1	1067.18	0.183319	0.067396	0.00072752	0.00651108
ENSG00000049246	8863	PER3	223.664	0.201843	0.0760785	0.000732374	0.00655
ENSG00000137642	6653	SORL1	1091.23	-0.108423	0.0357922	0.000734793	0.00656712
ENSG00000173391	4973	OLR1	429.561	0.258688	0.102844	0.000738429	0.00658602
ENSG00000006712	54623	PAF1	2521.34	-0.0996457	0.0323314	0.000737699	0.00658602
ENSG00000139668	115825	WDFY2	425.934	-0.139826	0.0485862	0.000738055	0.00658602
ENSG00000127124	59269	HIVEP3	368.074	-0.159285	0.0570802	0.000742385	0.00661676
ENSG00000151353	129787	TMEM18	1099.96	0.0985655	0.0320585	0.00074442	0.00663034
ENSG00000189334	57402	S100A14	2480.84	-0.116281	0.0389573	0.000746559	0.00664484
ENSG00000118985	22936	ELL2	1804.99	0.107349	0.0354522	0.000750832	0.00667829
ENSG00000158710	8407	TAGLN2	11292.4	0.0719985	0.0224896	0.000753455	0.00669703
ENSG00000047365	116984	ARAP2	1507.15	-0.133635	0.0461132	0.000754821	0.00670459
ENSG00000008394	4257	MGST1	3622.32	-0.100674	0.0329197	0.000755485	0.00670589
ENSG00000164597	10466	COG5	2671.52	0.09525	0.0308968	0.000757213	0.00671664
ENSG00000163686	57406	ABHD6	189.253	0.187792	0.0700701	0.000760934	0.00674505
ENSG00000136068	2317	FLNB	36222.2	-0.247901	0.107479	0.000762607	0.00675526
ENSG00000134323	4613	MYCN	586.175	0.122984	0.0417841	0.000766481	0.00678495
ENSG00000184557	9021	SOCS3	1552.19	0.248935	0.0989169	0.000772742	0.00683571
ENSG00000088205	8886	DDX18	6922.19	0.0714356	0.0223781	0.000787051	0.00695755
ENSG00000143153	481	ATP1B1	3232.87	0.0626047	0.019369	0.000788473	0.00696464
ENSG00000171867	5621	PRNP	19479.6	-0.136495	0.0479117	0.000789308	0.00696464
ENSG00000198825	22876	INPP5F	807.812	-0.136922	0.0478476	0.000789462	0.00696464
ENSG00000122507	27241	BBS9	225.694	-0.18125	0.0674219	0.000793223	0.00699307
ENSG00000151208	9231	DLG5	4120.18	-0.0531797	0.016295	0.000799919	0.00704732
ENSG00000108883	9343	EFTUD2	7878.58	-0.0813468	0.0259699	0.000803348	0.00707273
ENSG00000105717	80714	PBX4	68.2884	0.312496	0.130326	0.000804174	0.00707521
ENSG00000143390	5993	RFX5	2323.84	0.0880083	0.0283345	0.000809296	0.00711545
ENSG00000085719	8895	CPNE3	5467.59	-0.079232	0.0251863	0.000813763	0.00714988
ENSG00000148225	114987	WDR31	239.205	-0.176642	0.065613	0.000821416	0.00721224
ENSG00000131089	23229	ARHGEF9	847.647	-0.109496	0.0366863	0.000822436	0.00721632
ENSG00000155660	9601	PDIA4	14824.3	0.0621261	0.019324	0.000823653	0.00721724
ENSG00000005700	25998	IBTK	2879.71	-0.0757774	0.0239967	0.000823484	0.00721724
ENSG00000165138	203286	ANKS6	1187.95	-0.0827193	0.0264891	0.000828465	0.00725451
ENSG00000151576	79691	QTRTD1	1793.98	-0.0981578	0.0322437	0.000833866	0.00729689
ENSG00000030066	23279	NUP160	2572.64	-0.0673515	0.0210987	0.00083566	0.00730767
ENSG00000158486	55567	DNAH3	35.0114	0.494335	0.221069	0.000844307	0.00737831
ENSG00000160075	29101	SSU72	2316.22	-0.0891493	0.0290672	0.000849118	0.00741536
ENSG00000122547	80820	EEPD1	105.96	-0.30379	0.127361	0.000852257	0.00743278
ENSG00000197070	92714	ARRDC1	1202.64	-0.113543	0.0383894	0.000851778	0.00743278
ENSG00000111641	4839	NOP2	3954.11	-0.12189	0.0419271	0.00085416	0.00744438
ENSG00000187049	51259	TMEM216	436.882	-0.123537	0.0425618	0.00085532	0.00744449
ENSG00000126821	81537	SGPP1	930.402	-0.126303	0.0437182	0.000854993	0.00744449
ENSG00000224940	401399	PRRT4	437.241	-0.121747	0.0418627	0.000857411	0.0074577
ENSG00000123562	9643	MORF4L2	7922.4	0.0700193	0.0220659	0.000858915	0.00746578
ENSG00000155368	1622	DBI	4102.61	-0.0970281	0.0319391	0.00086059	0.00747533
ENSG00000105329	7040	TGFB1	1115.97	0.159223	0.058015	0.000861666	0.00747968
ENSG00000167657	1613	DAPK3	561.166	0.141081	0.0500948	0.000865372	0.00750683
ENSG00000117724	1063	CENPF	9240.24	0.0993825	0.0328762	0.000869035	0.00753
ENSG00000143924	27436	EML4	3676.46	-0.0938556	0.0305199	0.000869203	0.00753
ENSG00000176597	84002	B3GNT5	1466.06	-0.0872345	0.028288	0.000875102	0.00757605
ENSG00000108468	10951	CBX1	4972.89	0.0884558	0.0290637	0.000876064	0.00757932
ENSG00000125459	55154	MSTO1	665.22	-0.183419	0.0690943	0.000876751	0.00758022
ENSG00000205302	6643	SNX2	2724.18	-0.0832651	0.0268652	0.000880705	0.00760809
ENSG00000167173	56905	C15orf39	1267.54	0.148587	0.0534411	0.000881146	0.00760809
ENSG00000266094	83593	RASSF5	719.356	-0.101092	0.0335779	0.000884807	0.00763462
ENSG00000139687	5925	RB1	2984.95	0.0644098	0.0202018	0.000885858	0.00763861
ENSG00000141646	4089	SMAD4	810.088	0.0992041	0.0329591	0.000894697	0.00770972
ENSG00000175265	23015	GOLGA8A	536.899	0.171394	0.063957	0.000899241	0.00774373
ENSG00000140543	55070	DET1	123.416	-0.277635	0.115228	0.000903378	0.0077742
ENSG00000174808	685	BTC	166.058	-0.218795	0.0867583	0.000914186	0.007862
ENSG00000164307	51752	ERAP1	4040.13	0.0583561	0.0182023	0.00091807	0.00789018
ENSG00000034510	9168	TMSB10	29353.5	0.108357	0.0367078	0.000919979	0.00790135
ENSG00000123689	50486	G0S2	1658.17	0.222508	0.0886854	0.000923511	0.00792644
ENSG00000186567	56971	CEACAM19	161.7	0.222863	0.0889304	0.000926697	0.00794854
ENSG00000006831	79602	ADIPOR2	6120.87	-0.0545221	0.0169028	0.000929831	0.00797015
ENSG00000167566	57701	NCKAP5L	602.581	-0.127048	0.0444189	0.00093062	0.00797166
ENSG00000078246	7289	TULP3	1313.98	0.0876439	0.0286398	0.000941683	0.0080501
ENSG00000162139	10825	NEU3	1243.4	-0.119695	0.0412942	0.000942257	0.0080501
ENSG00000142623	29943	PADI1	23.0962	-0.469978	0.21405	0.000941468	0.0080501
ENSG00000124496	55809	TRERF1	577.276	-0.151425	0.0551865	0.000941622	0.0080501
ENSG00000100385	3560	IL2RB	176.341	0.184431	0.0706171	0.000944164	0.00806109
ENSG00000235173	51236	HGH1	1102.63	-0.123444	0.0430477	0.000948977	0.00809686
ENSG00000105135	10994	ILVBL	1183.21	0.110325	0.0375629	0.000949954	0.00809987
ENSG00000035499	55789	DEPDC1B	1271.59	-0.0893885	0.0293519	0.000952828	0.00811905
ENSG00000223959	172	AFG3L1P	631.328	0.123396	0.0430089	0.000956001	0.00814074
ENSG00000124201	57169	ZNFX1	4919.3	0.0959306	0.0317387	0.000957251	0.00814604
ENSG00000179059	132625	ZFP42	272.7	0.195445	0.0759859	0.000959399	0.00815897
ENSG00000091157	23335	WDR7	406.165	-0.144834	0.0524451	0.000961951	0.00817532
ENSG00000185339	6948	TCN2	396.774	-0.1817	0.0695403	0.000963768	0.00818541
ENSG00000127325	144453	BEST3	109.587	0.236591	0.0965113	0.00096649	0.00820317
ENSG00000136026	10970	CKAP4	3745.49	0.0728026	0.023329	0.00097291	0.00825226
ENSG00000166912	54893	MTMR10	647.719	0.106793	0.036204	0.000974861	0.00826341
ENSG00000126458	6237	RRAS	495.039	0.136896	0.0489374	0.00097756	0.00828088
ENSG00000181104	2149	F2R	258.185	0.170393	0.0642605	0.000981628	0.00830992
ENSG00000152242	147339	C18orf25	2135.04	-0.102567	0.0345629	0.000982615	0.00831286
ENSG00000043591	153	ADRB1	48.8086	-0.336997	0.148214	0.000990974	0.00837812
ENSG00000165732	9188	DDX21	18195.2	-0.171094	0.0633382	0.000999864	0.00844778
ENSG00000085377	5550	PREP	1965.36	0.0773449	0.0249935	0.00100215	0.00846162
ENSG00000187446	11261	CHP1	3259.37	-0.0911609	0.0302168	0.00100423	0.00846479
ENSG00000147408	55790	CSGALNACT1	323.184	-0.154189	0.056998	0.00100387	0.00846479
ENSG00000073150	56666	PANX2	188.53	0.230968	0.093918	0.00100449	0.00846479
ENSG00000101444	191	AHCY	9643.24	-0.0611407	0.0193152	0.00101208	0.00852328
ENSG00000114779	84836	ABHD14B	242.27	-0.19399	0.0760982	0.00102087	0.00859172
ENSG00000072210	224	ALDH3A2	1536.68	-0.081062	0.0264447	0.00102422	0.00860317
ENSG00000115364	9801	MRPL19	2611.87	-0.0834772	0.0274203	0.00102402	0.00860317
ENSG00000182180	51021	MRPS16	3231.99	-0.0767581	0.0248548	0.00102314	0.00860317
ENSG00000014914	10903	MTMR11	859.19	0.11153	0.0383874	0.00103267	0.00866858
ENSG00000172531	5499	PPP1CA	9147.84	-0.0490196	0.0153083	0.00103903	0.00871633
ENSG00000135090	51347	TAOK3	2277.42	-0.0985294	0.0331736	0.00103982	0.00871734
ENSG00000147400	1069	CETN2	985.821	-0.100298	0.0339173	0.00104919	0.00879018
ENSG00000204394	7407	VARS	5414.39	-0.0884341	0.0286188	0.00105741	0.00884767
ENSG00000187325	51616	TAF9B	1209.33	-0.117422	0.0408956	0.00105703	0.00884767
ENSG00000112312	51053	GMNN	1554.32	-0.107238	0.0367592	0.00106103	0.00887217
ENSG00000260804	NA	PKI55	229.859	-0.189943	0.0744358	0.00106328	0.00887558
ENSG00000127990	8910	SGCE	657.419	-0.109495	0.0376927	0.00106348	0.00887558
ENSG00000116095	65977	PLEKHA3	847.695	0.103478	0.0351952	0.0010624	0.00887558
ENSG00000166073	11245	GPR176	375.548	0.146589	0.0539586	0.00107398	0.00895165
ENSG00000163605	151987	PPP4R2	2035.45	0.109303	0.0376292	0.00107394	0.00895165
ENSG00000180628	84333	PCGF5	2088.33	-0.0763655	0.0247679	0.00107577	0.00896083
ENSG00000115325	1796	DOK1	89.0321	-0.347939	0.157949	0.00107693	0.00896474
ENSG00000179218	811	CALR	34709.9	0.173674	0.0659582	0.00108812	0.0090521
ENSG00000163565	3428	IFI16	362.699	-0.160413	0.0605086	0.00109035	0.00905915
ENSG00000142684	51042	ZNF593	459.48	-0.157432	0.0595782	0.00109036	0.00905915
ENSG00000119862	29094	LGALSL	1000.68	0.0949627	0.0318781	0.00109304	0.00907557
ENSG00000102054	5931	RBBP7	8913.93	0.0650749	0.0209537	0.0010956	0.00909099
ENSG00000138771	57619	SHROOM3	3776.33	-0.054772	0.0173396	0.00110246	0.00914216
ENSG00000126003	5326	PLAGL2	2899.69	0.0772303	0.0252093	0.00110712	0.00916345
ENSG00000198648	27347	STK39	574.443	-0.136093	0.049465	0.00110715	0.00916345
ENSG00000154305	375056	MIA3	2180.28	-0.0639918	0.0203534	0.00110606	0.00916345
ENSG00000119698	57718	PPP4R4	114.545	0.20461	0.0823902	0.00112019	0.00926544
ENSG00000163138	133015	PACRGL	406.679	-0.137514	0.0500548	0.0011267	0.00931342
ENSG00000137074	54840	APTX	2136.92	-0.0677803	0.0219597	0.00113311	0.00936042
ENSG00000152642	23171	GPD1L	316.69	-0.188157	0.0745056	0.00114168	0.00941327
ENSG00000196151	151525	WDSUB1	320.984	-0.1467	0.0543988	0.00114048	0.00941327
ENSG00000176692	NA	FOXC2	16.3034	-0.755438	0.383567	0.00114127	0.00941327
ENSG00000169891	9185	REPS2	388.472	0.14483	0.0535923	0.00114605	0.00944323
ENSG00000158528	55607	PPP1R9A	338.529	-0.157111	0.0593231	0.00114933	0.0094643
ENSG00000253352	NA	TUG1	5769.85	0.102523	0.0351636	0.00115463	0.00948986
ENSG00000186591	7328	UBE2H	5009.25	0.0956738	0.0323935	0.00115339	0.00948986
ENSG00000172432	54676	GTPBP2	1901.19	0.0853934	0.0283556	0.00115422	0.00948986
ENSG00000160094	149076	ZNF362	480.808	-0.13919	0.0511037	0.00115779	0.00950981
ENSG00000105948	79989	TTC26	955.098	-0.0921116	0.0310153	0.00116042	0.00952541
ENSG00000167552	7846	TUBA1A	436.529	0.13072	0.0472661	0.00116345	0.00954427
ENSG00000120756	5357	PLS1	2547.41	-0.108279	0.0376856	0.0011682	0.00957721
ENSG00000113615	10802	SEC24A	1999.86	0.091363	0.0307474	0.00117771	0.00964904
ENSG00000105538	NA	RASIP1	4.20821	0.832214	0.416308	0.00118458	0.00969925
ENSG00000077254	23032	USP33	2765.24	-0.0726011	0.0236922	0.00118723	0.00971482
ENSG00000176014	84617	TUBB6	6596.72	0.0670685	0.0217137	0.00118826	0.00971709
ENSG00000172819	5916	RARG	1197.23	-0.0938289	0.0317414	0.00119906	0.00979923
ENSG00000119514	79695	GALNT12	746.661	-0.113899	0.0400707	0.00120046	0.00980455
ENSG00000177200	80205	CHD9	1300.73	-0.0964067	0.0328636	0.00120299	0.00981903
ENSG00000070182	6710	SPTB	74.3927	-0.35421	0.163927	0.00120479	0.00982749
ENSG00000233559	NA	AC016831.7	61.0518	-0.323507	0.146823	0.0012087	0.00984707
ENSG00000094914	8086	AAAS	1488.67	-0.077695	0.0256229	0.0012087	0.00984707
ENSG00000054611	25771	TBC1D22A	723.744	0.106821	0.0371171	0.00121156	0.00986419
ENSG00000084774	790	CAD	4823.35	-0.0633711	0.020451	0.00121402	0.009878
ENSG00000117143	6675	UAP1	4560.08	0.0846061	0.0282428	0.00121994	0.00991993
ENSG00000101343	51340	CRNKL1	1531.33	0.0989297	0.0339429	0.00123158	0.0100084
ENSG00000078668	7419	VDAC3	4722.3	-0.0554822	0.0177476	0.00123825	0.0100563
ENSG00000111358	2967	GTF2H3	2155.29	-0.0639596	0.0207391	0.00125382	0.0101763
ENSG00000119760	9913	SUPT7L	1951.86	-0.0954498	0.0326092	0.00125537	0.0101825
ENSG00000101972	10735	STAG2	5546.86	0.125596	0.0454512	0.00126031	0.0102162
ENSG00000166681	27018	NGFRAP1	1939.98	-0.120994	0.0433835	0.00126635	0.0102587
ENSG00000137575	6386	SDCBP	3038.71	0.0780507	0.0258927	0.0012792	0.0103564
ENSG00000185818	339983	NAT8L	28.2804	0.394027	0.188265	0.00128042	0.0103598
ENSG00000107829	6468	FBXW4	329.318	-0.164204	0.0638577	0.00128589	0.0103912
ENSG00000164620	285613	RELL2	331.462	0.146982	0.0553799	0.00128572	0.0103912
ENSG00000146828	56996	SLC12A9	1151.79	-0.144521	0.0542299	0.0012891	0.0104106
ENSG00000132781	4595	MUTYH	189.699	-0.190786	0.0772365	0.00129341	0.0104324
ENSG00000100105	23598	PATZ1	1346.11	-0.123694	0.0449355	0.00129271	0.0104324
ENSG00000168310	3660	IRF2	985.442	0.135643	0.050233	0.00129519	0.0104338
ENSG00000108406	79665	DHX40	2091.38	0.0716783	0.0233281	0.00129463	0.0104338
ENSG00000133606	23608	MKRN1	3314.86	0.0862757	0.0290791	0.00129675	0.0104399
ENSG00000115504	23301	EHBP1	1877.78	-0.0696213	0.022826	0.00130053	0.0104616
ENSG00000153896	148103	ZNF599	80.6044	-0.291758	0.131523	0.00130106	0.0104616
ENSG00000151726	2180	ACSL1	1913.07	-0.0749998	0.024826	0.00130503	0.0104861
ENSG00000156398	118980	SFXN2	338.396	-0.186784	0.0755983	0.00130571	0.0104861
ENSG00000129480	112487	DTD2	679.01	-0.134297	0.0495534	0.00131115	0.0105232
ENSG00000113387	10923	SUB1	5065.53	-0.066793	0.0218324	0.00131508	0.0105482
ENSG00000115616	6549	SLC9A2	2213.12	0.071674	0.0235228	0.00131741	0.0105604
ENSG00000153071	1601;112267931	DAB2	110.081	-0.261638	0.115237	0.0013255	0.0106187
ENSG00000115204	4358	MPV17	772.859	-0.122342	0.0442878	0.00132884	0.010639
ENSG00000143324	9213	XPR1	1704.16	-0.068838	0.0225949	0.00133531	0.0106841
ENSG00000182541	3985	LIMK2	2424.93	-0.0937911	0.0321788	0.00134035	0.0107178
ENSG00000111785	55188	RIC8B	985.375	-0.104239	0.0364841	0.00135002	0.0107885
ENSG00000099860	4616	GADD45B	349.287	-0.14625	0.055382	0.00135184	0.0107965
ENSG00000186364	200035	NUDT17	34.9883	-0.493616	0.248377	0.00135505	0.0108154
ENSG00000122643	51251	NT5C3A	793.709	-0.108044	0.0381708	0.0013669	0.0109033
ENSG00000197956	6277	S100A6	9634.98	-0.062264	0.0193642	0.00136888	0.0109057
ENSG00000153093	55289	ACOXL	503.76	0.128758	0.0473336	0.00136834	0.0109057
ENSG00000204267	6891	TAP2	2502.59	-0.144911	0.0554469	0.00137233	0.010922
ENSG00000106789	7464	CORO2A	204.354	-0.175929	0.0703005	0.0013726	0.010922
ENSG00000185825	10134	BCAP31	7470.75	0.0845325	0.0287025	0.00137617	0.0109436
ENSG00000008086	6792	CDKL5	144.266	0.192144	0.0786483	0.00137812	0.0109525
ENSG00000112877	55722	CEP72	497.61	0.161234	0.0628924	0.00138724	0.0110182
ENSG00000100575	26520	TIMM9	1156.18	-0.0832533	0.0281493	0.00141046	0.0111889
ENSG00000138449	30061	SLC40A1	111.45	-0.28876	0.132523	0.00140981	0.0111889
ENSG00000169594	646	BNC1	1322.68	0.119992	0.0435656	0.00141841	0.0112422
ENSG00000229117	6171	RPL41	6903.66	-0.0905364	0.0310995	0.00141891	0.0112422
ENSG00000076513	88455	ANKRD13A	2622.49	0.104365	0.0367737	0.00142246	0.0112634
ENSG00000112584	84498	FAM120B	1598.27	-0.0778932	0.0261419	0.00142546	0.0112804
ENSG00000123595	9367	RAB9A	906.927	0.0921449	0.0317666	0.00143932	0.0113831
ENSG00000014824	10463	SLC30A9	2057.63	-0.0816144	0.0275899	0.00144084	0.0113882
ENSG00000163882	5437	POLR2H	1649.28	0.0843492	0.0286384	0.00144225	0.0113924
ENSG00000271601	128077	LIX1L	303.92	-0.143383	0.0546754	0.00146188	0.0115404
ENSG00000132688	10763	NES	64.7001	-0.389936	0.192277	0.0014683	0.011584
ENSG00000275216	NA	RP11-54H7.4	4732.5	0.0881089	0.0302861	0.00146988	0.0115894
ENSG00000163283	250	ALPP	511.499	-0.324008	0.153796	0.00148025	0.0116641
ENSG00000173436	440574	MINOS1	313.218	-0.14526	0.0556847	0.00148259	0.0116755
ENSG00000156804	114907	FBXO32	533.873	0.154165	0.0600981	0.00148478	0.0116857
ENSG00000158716	54935	DUSP23	213.67	-0.255469	0.115797	0.00152017	0.011957
ENSG00000244005	9054	NFS1	1169.23	-0.0950889	0.0331332	0.00152758	0.011979
ENSG00000066379	30834	ZNRD1	599.22	-0.107275	0.0383733	0.00152706	0.011979
ENSG00000188211	374383	NCR3LG1	100.837	-0.361592	0.176406	0.00152698	0.011979
ENSG00000166046	NA	TCP11L2	50.8113	0.394904	0.194776	0.00152744	0.011979
ENSG00000262160	NA	RP11-96D1.11	188.232	0.130777	0.0489563	0.00152498	0.011979
ENSG00000171124	2525	FUT3	309.986	0.112001	0.0401803	0.00153019	0.0119922
ENSG00000112118	4172	MCM3	6624.32	-0.0503127	0.0162839	0.00153853	0.0120437
ENSG00000174032	253512	SLC25A30	980.113	-0.0891526	0.0307945	0.00153862	0.0120437
ENSG00000087338	64395	GMCL1	991.001	-0.103362	0.0367187	0.00154791	0.0121092
ENSG00000198146	54989	ZNF770	3242.7	0.0759991	0.0256361	0.00155066	0.0121233
ENSG00000180773	120103	SLC36A4	859.029	0.119158	0.0436767	0.00155412	0.0121431
ENSG00000124839	64284	RAB17	452.476	-0.163717	0.0655619	0.00156979	0.0122581
ENSG00000120727	51247	PAIP2	2435.65	0.122853	0.0454642	0.0015755	0.0122953
ENSG00000145358	115265	DDIT4L	41.2661	0.32847	0.157879	0.00158112	0.0123318
ENSG00000119977	26123	TCTN3	1757.98	-0.067226	0.0223885	0.00159003	0.0123939
ENSG00000006451	5898	RALA	4641.03	0.0770073	0.0261007	0.00159844	0.0124519
ENSG00000170677	9306	SOCS6	1655.48	-0.0952639	0.0334595	0.00160455	0.012492
ENSG00000136231	10643	IGF2BP3	3335.74	-0.073249	0.0246824	0.00160765	0.0125087
ENSG00000164889	6522	SLC4A2	4580.59	0.119802	0.0441705	0.00161412	0.0125515
ENSG00000130177	8881	CDC16	2703.92	-0.0592533	0.0194361	0.00162145	0.012601
ENSG00000105063	22870	PPP6R1	3771.61	0.0555361	0.0182356	0.00162856	0.0126486
ENSG00000137628	55601	DDX60	2770.2	-0.117814	0.0433396	0.00163796	0.012714
ENSG00000113645	23286	WWC1	6075.53	0.102982	0.0367921	0.00165361	0.0128278
ENSG00000067445	7216	TRO	194.225	-0.188525	0.0792274	0.00166464	0.0129057
ENSG00000198040	7637	ZNF84	818.543	0.0981458	0.0350092	0.00166896	0.0129272
ENSG00000155313	29761	USP25	934.777	-0.100357	0.0357384	0.00166941	0.0129272
ENSG00000121741	7750	ZMYM2	2966.22	-0.0821775	0.0282308	0.00168567	0.0130454
ENSG00000126709	2537	IFI6	532.065	-0.178683	0.0747172	0.00168783	0.0130543
ENSG00000185022	23764	MAFF	1509.42	0.146839	0.0576619	0.00171019	0.0132194
ENSG00000122085	130916	MTERF4	1018.71	-0.0884932	0.0308804	0.00171452	0.0132449
ENSG00000196177	36	ACADSB	571.039	-0.133991	0.0512818	0.00172485	0.0132773
ENSG00000166224	8879	SGPL1	4489.98	0.067567	0.022755	0.00172456	0.0132773
ENSG00000148308	9328	GTF3C5	2696.09	0.069334	0.0233834	0.00172485	0.0132773
ENSG00000100731	22990	PCNX	3277.12	-0.0737437	0.0250542	0.00172475	0.0132773
ENSG00000050130	51528	JKAMP	1800.13	-0.0858961	0.0298925	0.0017238	0.0132773
ENSG00000149474	57325	CSRP2BP	608.67	-0.105929	0.0381269	0.00172399	0.0132773
ENSG00000145375	166378	SPATA5	732.906	-0.145107	0.0568784	0.00174051	0.0133899
ENSG00000175224	9776	ATG13	1490.71	0.0725066	0.0246236	0.00174438	0.0134118
ENSG00000146576	79034	C7orf26	447.971	-0.140182	0.0545211	0.00174728	0.0134262
ENSG00000137960	54810	GIPC2	111.921	-0.210267	0.0923264	0.00175016	0.0134324
ENSG00000203711	100130967	C6orf99	316.078	0.147188	0.0579597	0.00174999	0.0134324
ENSG00000101442	79913	ACTR5	822.713	-0.101972	0.0366904	0.00175285	0.013445
ENSG00000102007	5355	PLP2	5805.22	0.0680923	0.0229934	0.00176134	0.0135022
ENSG00000254004	339324	ZNF260	1806.3	0.0965875	0.0343565	0.00177005	0.013561
ENSG00000206337	10866	HCP5	1090.63	0.0981766	0.0350965	0.00178438	0.0136627
ENSG00000106799	7046	TGFBR1	2690.22	0.0738045	0.0251716	0.0017886	0.013687
ENSG00000166900	6809	STX3	1875.65	0.06888	0.0232599	0.0017932	0.013706
ENSG00000116731	7799	PRDM2	1445.93	0.0763136	0.0261545	0.00179294	0.013706
ENSG00000147010	30011	SH3KBP1	11982.5	0.0585923	0.0195287	0.00179841	0.0137377
ENSG00000115107	55240	STEAP3	1695.88	-0.087529	0.0306788	0.00181381	0.0138473
ENSG00000068400	56850	GRIPAP1	1272.38	0.104387	0.037871	0.00182471	0.0139222
ENSG00000153064	NA	BANK1	62.8566	-0.33559	0.168753	0.00184048	0.0140343
ENSG00000172493	4299	AFF1	1991.71	-0.0790622	0.0273243	0.00184359	0.0140498
ENSG00000148180	2934	GSN	247.161	-0.21596	0.0968731	0.00185479	0.0141255
ENSG00000141526	9123	SLC16A3	4395.72	0.174436	0.0729525	0.00185569	0.0141255
ENSG00000137962	9411	ARHGAP29	4510.19	-0.163731	0.0662209	0.00186145	0.014161
ENSG00000038532	23274	CLEC16A	1229.02	0.0890377	0.031392	0.00186447	0.0141757
ENSG00000272325	11165	NUDT3	1500.15	-0.0767913	0.0264707	0.0018704	0.0142124
ENSG00000189007	134637	ADAT2	356.623	-0.167654	0.0695258	0.00188839	0.0143407
ENSG00000143369	1893	ECM1	1950.92	0.0994076	0.0358675	0.00189112	0.0143531
ENSG00000072501	8243	SMC1A	14278	0.0704262	0.0238842	0.00189305	0.0143593
ENSG00000138604	26035	GLCE	1427.59	0.127789	0.0490091	0.00189847	0.0143836
ENSG00000132912	51164	DCTN4	2328.78	-0.0662379	0.0224451	0.00189832	0.0143836
ENSG00000118418	9324	HMGN3	931.183	-0.0987958	0.0356269	0.00190312	0.0144105
ENSG00000133816	9645;84953	MICAL2	2389.98	-0.114745	0.0428895	0.00192036	0.0145325
ENSG00000141448	2627	GATA6	128.632	0.264419	0.127167	0.00192289	0.0145432
ENSG00000140950	57707	TLDC1	2565.91	-0.067351	0.022908	0.00192633	0.0145553
ENSG00000132394	60678	EEFSEC	424.148	-0.166903	0.0692461	0.00192674	0.0145553
ENSG00000166813	374654	KIF7	474.877	-0.157676	0.0644546	0.00193041	0.0145661
ENSG00000123095	NA	BHLHE41	35.0384	0.330707	0.166282	0.00192971	0.0145661
ENSG00000133401	23037	PDZD2	340.556	0.129872	0.050083	0.0019324	0.0145726
ENSG00000188343	137392	FAM92A1	502.003	-0.108649	0.0399642	0.00194767	0.0146793
ENSG00000142207	9875	URB1	2681.11	-0.107736	0.0397662	0.0019622	0.0147802
ENSG00000100413	171568	POLR3H	1868.06	-0.0993539	0.0360431	0.0019754	0.0148711
ENSG00000067113	8611	PPAP2A	168.434	-0.17713	0.0753989	0.00198186	0.0149111
ENSG00000122481	25950	RWDD3	60.9033	0.319767	0.162264	0.00199699	0.0150161
ENSG00000126804	22890	ZBTB1	1076.45	0.0879533	0.0312529	0.00200482	0.0150663
ENSG00000117385	64175	P3H1	827.808	-0.120473	0.045957	0.0020134	0.015122
ENSG00000168496	2237	FEN1	4317.89	0.0530713	0.0177519	0.00202953	0.0152286
ENSG00000102879	11151	CORO1A	271.145	0.150993	0.0612399	0.00202993	0.0152286
ENSG00000136856	29988	SLC2A8	128.422	-0.264749	0.129413	0.00203168	0.0152329
ENSG00000112701	26054	SENP6	2677.94	-0.0691591	0.0237445	0.00203662	0.0152612
ENSG00000166396	8710	SERPINB7	197.457	0.17329	0.0736344	0.00204755	0.0153342
ENSG00000148841	85450	ITPRIP	323.393	-0.178389	0.076385	0.00205328	0.0153682
ENSG00000166716	9640	ZNF592	2361.92	0.116579	0.0440991	0.0020599	0.0154089
ENSG00000185947	10308	ZNF267	979.76	0.122755	0.0470341	0.00206203	0.0154159
ENSG00000102225	5127	CDK16	4588.02	0.0500261	0.0166943	0.00206471	0.0154271
ENSG00000157470	145773	FAM81A	386.996	-0.133186	0.0522926	0.00207085	0.0154641
ENSG00000158747	4681;100532736	NBL1	240.396	0.164961	0.0692106	0.0020875	0.0155795
ENSG00000187240	79659	DYNC2H1	1382.28	-0.135248	0.0540378	0.00209104	0.0155879
ENSG00000108984	NA	MAP2K6	109.319	-0.321534	0.165736	0.00209016	0.0155879
ENSG00000170100	197320	ZNF778	850.936	0.129692	0.0505976	0.00209412	0.015602
ENSG00000122741	79269	DCAF10	1980.89	-0.0643944	0.0220092	0.00211237	0.0157289
ENSG00000139289	22822	PHLDA1	3439.26	-0.17252	0.0720019	0.0021159	0.0157462
ENSG00000278023	201299	RDM1	90.059	0.233096	0.109573	0.00212188	0.0157816
ENSG00000106682	7458	EIF4H	13450.5	0.0896588	0.0321305	0.00212638	0.0158061
ENSG00000124422	23326	USP22	10487.4	0.0705049	0.0243756	0.00213414	0.0158547
ENSG00000124120	79183	TTPAL	2923.07	-0.0781022	0.0274186	0.00214807	0.015949
ENSG00000166902	54948	MRPL16	1564.12	-0.0742704	0.0259006	0.00215736	0.0160088
ENSG00000196428	9819	TSC22D2	908.143	0.149642	0.061211	0.0021603	0.0160189
ENSG00000134262	10717	AP4B1	560.118	-0.105777	0.0393495	0.00216118	0.0160189
ENSG00000099246	22931	RAB18	1548.06	0.0738706	0.0256945	0.00216316	0.0160244
ENSG00000104081	90427	BMF	63.0748	0.448426	0.253998	0.00217929	0.0161347
ENSG00000013561	9604	RNF14	1743.95	-0.077384	0.0271008	0.00218586	0.0161741
ENSG00000151474	55691	FRMD4A	487.449	-0.137343	0.054892	0.00220109	0.0162776
ENSG00000148843	22984	PDCD11	2323.05	-0.112765	0.042737	0.00221007	0.0163347
ENSG00000178585	56998	CTNNBIP1	1693.01	-0.0823217	0.0292378	0.00221773	0.0163819
ENSG00000083799	1540	CYLD	1275.27	0.0941304	0.0342546	0.00222177	0.0164024
ENSG00000119285	55127	HEATR1	5073.02	-0.132576	0.0524431	0.00223251	0.0164724
ENSG00000039068	999	CDH1	15236.1	-0.0560664	0.0191311	0.00224292	0.0165398
ENSG00000280355	NA	RP11-119F19.5	115.605	0.223833	0.105279	0.0022602	0.0166215
ENSG00000081041	2920	CXCL2	121.474	0.635995	0.388714	0.0022604	0.0166215
ENSG00000006634	10926	DBF4	1809.22	-0.0719784	0.0251733	0.00226018	0.0166215
ENSG00000174720	51574	LARP7	1550.35	-0.0780003	0.0275201	0.00225535	0.0166215
ENSG00000162458	54751	FBLIM1	2163.15	-0.144526	0.058927	0.00225657	0.0166215
ENSG00000167723	162514	TRPV3	259.897	0.16329	0.0692124	0.00226778	0.0166663
ENSG00000075303	55972	SLC25A40	1365.59	0.0776742	0.0274115	0.00227116	0.0166817
ENSG00000166783	9665	KIAA0430	1980.37	0.0777403	0.0275393	0.00230161	0.0168958
ENSG00000165801	55701	ARHGEF40	514.324	0.146229	0.0600014	0.00230839	0.016936
ENSG00000176619	84823	LMNB2	5977.23	-0.0653005	0.0226847	0.00231829	0.016999
ENSG00000240476	NA	LINC00973	65.4531	0.273594	0.137916	0.0023224	0.0170196
ENSG00000139579	79035	NABP2	1737.04	-0.0757979	0.0266982	0.00233018	0.017067
ENSG00000099256	56952	PRTFDC1	489.399	-0.157019	0.0661009	0.00233756	0.0171113
ENSG00000082641	4779	NFE2L1	9752.15	0.081542	0.0291116	0.00233943	0.0171154
ENSG00000107372	7763	ZFAND5	5052.25	0.0641969	0.0221966	0.00234637	0.0171565
ENSG00000141458	4864	NPC1	2580.91	-0.0655279	0.0227145	0.00235839	0.0172347
ENSG00000162378	79699	ZYG11B	1547.8	-0.126839	0.0501151	0.00237686	0.0173599
ENSG00000136603	6498	SKIL	2878.47	0.110087	0.0418861	0.00239128	0.0174554
ENSG00000239900	158	ADSL	3863.45	-0.0774888	0.0275064	0.0024055	0.0175395
ENSG00000128422	3872	KRT17	4829.65	0.132528	0.0534436	0.00240546	0.0175395
ENSG00000174938	26470	SEZ6L2	674.335	0.108733	0.0412778	0.00241062	0.017567
ENSG00000115207	2976	GTF3C2	3456.17	-0.0713364	0.025047	0.00242988	0.0176974
ENSG00000198792	25829	TMEM184B	3223.15	0.098406	0.0366137	0.00243688	0.0177384
ENSG00000177076	340485	ACER2	155.919	-0.18408	0.0823402	0.00244726	0.017794
ENSG00000218416	100130449	PP14571	697.567	-0.14496	0.0602149	0.00244602	0.017794
ENSG00000078081	27074	LAMP3	397.414	-0.189416	0.085945	0.00245289	0.017825
ENSG00000235162	387882	C12orf75	10682.1	-0.0668605	0.0233439	0.00246215	0.0178823
ENSG00000099949	8216	LZTR1	1443.96	-0.0882999	0.0322045	0.00248134	0.0180115
ENSG00000100426	9889	ZBED4	1935.63	0.0767988	0.0273457	0.00249882	0.0181283
ENSG00000151651	101	ADAM8	6141.83	0.184732	0.0832932	0.00252152	0.0182731
ENSG00000197321	6840	SVIL	2758.68	0.0803122	0.0288335	0.00252159	0.0182731
ENSG00000103540	9738	CCP110	1883.49	0.0649926	0.022688	0.00252763	0.0183067
ENSG00000158062	91544	UBXN11	588.49	0.10231	0.0385352	0.00253134	0.0183233
ENSG00000189046	121642	ALKBH2	435.66	-0.114003	0.044219	0.00254868	0.0184385
ENSG00000254682	NA	RP11-660L16.2	152.666	-0.256409	0.130426	0.00255085	0.0184439
ENSG00000127616	6597	SMARCA4	227.715	0.161168	0.0693964	0.00255808	0.0184859
ENSG00000140263	6652	SORD	1627.38	-0.0841008	0.0305017	0.00256847	0.018546
ENSG00000142687	79932	KIAA0319L	2125.65	-0.0646445	0.02281	0.00257068	0.018546
ENSG00000139354	283431	GAS2L3	815.493	0.0927872	0.0342643	0.00256938	0.018546
ENSG00000143155	261726	TIPRL	2365.93	-0.0731125	0.0259459	0.00257813	0.0185894
ENSG00000131943	83636	C19orf12	583.962	0.109934	0.0422853	0.00258222	0.0186086
ENSG00000128011	57622	LRFN1	44.9262	-0.276975	0.146505	0.00259781	0.0187106
ENSG00000163214	90957	DHX57	1613.63	-0.0831979	0.0301595	0.00260084	0.018722
ENSG00000169599	27247	NFU1	838.527	-0.119156	0.0470258	0.00262277	0.0188694
ENSG00000175866	10458	BAIAP2	1991.92	-0.0802401	0.0289216	0.00262919	0.0189051
ENSG00000105854	5445	PON2	1884.3	-0.0680364	0.0240126	0.00263359	0.0189215
ENSG00000134318	9475	ROCK2	3355.52	-0.0780984	0.0280769	0.00263438	0.0189215
ENSG00000085276	2122	MECOM	288.174	-0.142695	0.0595196	0.00264274	0.0189634
ENSG00000136193	9805	SCRN1	11413.4	-0.0476967	0.016377	0.00264313	0.0189634
ENSG00000279192	NA	PWAR5	48.1683	0.314546	0.172566	0.00264465	0.0189638
ENSG00000167323	6786	STIM1	1460.16	-0.0759901	0.0272275	0.00265842	0.019052
ENSG00000005483	55904	KMT2E	1956.16	0.0759714	0.0272801	0.00266295	0.019074
ENSG00000196396	5770	PTPN1	4308.53	-0.0469771	0.0160085	0.00266572	0.0190833
ENSG00000112294	7915	ALDH5A1	310.953	-0.126295	0.0507102	0.00267403	0.0191232
ENSG00000132467	57050	UTP3	1602.99	0.0858013	0.0313797	0.00267571	0.0191232
ENSG00000180376	285331	CCDC66	335.428	-0.135508	0.055628	0.00267532	0.0191232
ENSG00000158882	84134	TOMM40L	828.194	-0.0873986	0.032141	0.00269419	0.019242
ENSG00000275342	157285	SGK223	838.678	0.0903372	0.0333458	0.0026953	0.019242
ENSG00000157657	114991	ZNF618	1405.7	-0.110131	0.0427	0.00270002	0.0192651
ENSG00000117114	23266	LPHN2	5368.2	-0.0683185	0.0241415	0.00270334	0.0192782
ENSG00000100462	10419	PRMT5	6759.28	-0.0768405	0.0276446	0.00270926	0.0193098
ENSG00000123545	29078	NDUFAF4	539.264	-0.134052	0.0552803	0.00275233	0.0196043
ENSG00000164430	115004	MB21D1	1185.93	0.0840051	0.0306642	0.0027536	0.0196043
ENSG00000182393	282618	IFNL1	11.3962	-0.349529	0.202157	0.00276049	0.0196426
ENSG00000144401	151194	METTL21A	811.235	-0.0938218	0.035141	0.00278692	0.0198198
ENSG00000081923	5205	ATP8B1	2313.84	-0.0774519	0.0280195	0.00279125	0.0198289
ENSG00000165533	123016	TTC8	626.992	-0.0949273	0.0356215	0.00278983	0.0198289
ENSG00000125772	56261	GPCPD1	584.702	-0.111041	0.0433308	0.00279882	0.0198718
ENSG00000166986	4141	MARS	9198.57	-0.0440851	0.0150745	0.0028022	0.0198849
ENSG00000225733	NA	FGD5-AS1	2855.64	0.0546077	0.018943	0.00280675	0.0198925
ENSG00000166145	6692	SPINT1	4994.12	0.0857246	0.0315726	0.00280786	0.0198925
ENSG00000265763	118738	ZNF488	101.593	-0.202598	0.0969603	0.00280557	0.0198925
ENSG00000124466	27076	LYPD3	2198.33	0.107761	0.0416418	0.00283401	0.0200667
ENSG00000128268	4248	MGAT3	65.3095	-0.233485	0.118886	0.00284072	0.0200924
ENSG00000129518	55837	EAPP	813.806	0.119988	0.0479174	0.00284028	0.0200924
ENSG00000221926	10626	TRIM16	1238.16	0.131178	0.0538243	0.00285346	0.0201715
ENSG00000187678	81848	SPRY4	723.133	-0.226784	0.107612	0.00285646	0.0201818
ENSG00000041982	3371	TNC	7032.26	-0.0663216	0.0235413	0.00286954	0.0202631
ENSG00000246228	NA	CASC8	314.536	0.138343	0.0578025	0.0028777	0.0203097
ENSG00000205413	54809	SAMD9	5253.11	0.0964021	0.0364024	0.00288565	0.0203458
ENSG00000240204	100287482	SMKR1	69.8656	-0.360671	0.214135	0.00288595	0.0203458
ENSG00000130340	51429	SNX9	2984.93	0.134349	0.0555775	0.00289622	0.0203984
ENSG00000111364	57696	DDX55	1973.29	-0.097121	0.0368344	0.00289692	0.0203984
ENSG00000151748	60485	SAV1	2171.68	0.0663871	0.0235139	0.00289813	0.0203984
ENSG00000056050	54969	C4orf27	869.112	-0.113167	0.044611	0.00290069	0.0204054
ENSG00000198690	22909	FAN1	901.952	-0.0815764	0.029867	0.00291283	0.0204797
ENSG00000029534	NA	ANK1	41.2434	-0.298164	0.16656	0.00291967	0.0205167
ENSG00000145113	4585	MUC4	476.867	0.19813	0.0946825	0.00293801	0.0206344
ENSG00000119707	58517	RBM25	6076.42	-0.0754997	0.0272246	0.00294146	0.0206475
ENSG00000133318	10313	RTN3	7142.42	0.048723	0.0168631	0.00294957	0.0206932
ENSG00000104973	81857	MED25	1043.81	0.0914319	0.0343318	0.00297518	0.0208616
ENSG00000096717	23411	SIRT1	1042.26	0.0915267	0.0343702	0.0029774	0.0208659
ENSG00000064687	10347	ABCA7	202.584	0.179928	0.0831184	0.00298182	0.0208856
ENSG00000261786	NA	RP4-555D20.2	172.914	-0.193767	0.0920141	0.00298378	0.020888
ENSG00000173273	8658	TNKS	1506.08	0.0934206	0.0352805	0.00299397	0.0209481
ENSG00000135241	50640	PNPLA8	970.778	0.118631	0.0476039	0.00299968	0.0209767
ENSG00000115419	2744	GLS	2596.19	-0.0998685	0.0385787	0.00301227	0.0210421
ENSG00000143418	29956	CERS2	7131.01	-0.069554	0.0249285	0.00301079	0.0210421
ENSG00000198780	26049	FAM169A	1770.08	-0.0824389	0.0303991	0.00302833	0.0211316
ENSG00000158623	26958	COPG2	1199.68	-0.0918521	0.0346012	0.00302742	0.0211316
ENSG00000185499	4582	MUC1	275.941	-0.188179	0.0889672	0.00303444	0.0211629
ENSG00000241839	80301	PLEKHO2	267.433	0.149268	0.0646743	0.00304653	0.0212358
ENSG00000152078	148534	TMEM56	771.488	0.109907	0.0435795	0.0030597	0.0213161
ENSG00000146802	64418	TMEM168	591.112	-0.10928	0.0429849	0.00306204	0.021321
ENSG00000179134	55095	SAMD4B	4550.68	0.0677144	0.0242919	0.003084	0.0214624
ENSG00000071537	6400	SEL1L	6424.59	0.0506442	0.0176708	0.00308839	0.0214814
ENSG00000117318	3399	ID3	1069.39	-0.144117	0.0620043	0.00309914	0.0215446
ENSG00000163975	4241	MFI2	1176.47	0.12719	0.0524485	0.00310361	0.0215642
ENSG00000145569	54491	FAM105A	95.9702	0.231224	0.119172	0.00313734	0.0217869
ENSG00000102699	143	PARP4	4195.08	-0.0473412	0.01633	0.00314214	0.0218085
ENSG00000117597	27042	DIEXF	2164.09	0.0988743	0.0379738	0.00316693	0.0219689
ENSG00000129422	57509	MTUS1	760.728	0.118026	0.0477042	0.00317945	0.0220328
ENSG00000168303	136647	MPLKIP	589.124	0.144776	0.0625521	0.00317953	0.0220328
ENSG00000255031	NA	RP11-802E16.3	75.0133	0.259829	0.140407	0.00319535	0.0221221
ENSG00000257218	283459	GATC	2398.41	-0.0763042	0.0279941	0.00319584	0.0221221
ENSG00000116990	4610	MYCL	98.5377	-0.191225	0.0920381	0.00320697	0.0221755
ENSG00000188766	399473	SPRED3	107.672	-0.257991	0.141552	0.00320616	0.0221755
ENSG00000100266	11252	PACSIN2	5101.27	0.0829915	0.0307085	0.00321119	0.0221929
ENSG00000131507	80762	NDFIP1	3387.63	-0.0841836	0.031495	0.00321512	0.0222082
ENSG00000141258	9905	SGSM2	1983.72	0.0911543	0.0345233	0.00321815	0.0222174
ENSG00000183044	18	ABAT	951.917	-0.0953476	0.0365578	0.00323626	0.0223306
ENSG00000099250	8829	NRP1	342.788	-0.21126	0.106036	0.00326426	0.0225118
ENSG00000164104	3148	HMGB2	5971.99	0.120876	0.0494	0.00327505	0.0225742
ENSG00000119929	51076	CUTC	255.505	-0.142195	0.0614275	0.00329943	0.0227302
ENSG00000160471	125965	COX6B2	8.07508	0.498494	0.345344	0.00331827	0.0228478
ENSG00000108561	708	C1QBP	8692.01	-0.0703321	0.0255937	0.00332686	0.0228827
ENSG00000066933	4649	MYO9A	1149.7	-0.0874874	0.0328049	0.00332523	0.0228827
ENSG00000131375	23473	CAPN7	937.745	-0.104589	0.0411594	0.00333767	0.0229449
ENSG00000152102	130074	FAM168B	6813.22	0.0814066	0.0303402	0.00334801	0.0230019
ENSG00000170006	201799	TMEM154	3026.91	0.158244	0.070748	0.0033495	0.0230019
ENSG00000122033	219402	MTIF3	500.658	-0.117555	0.047839	0.00335184	0.0230058
ENSG00000183579	84133	ZNRF3	1002.29	-0.153985	0.0690383	0.00337397	0.0231454
ENSG00000042062	NA	FAM65C	17.0083	0.405334	0.266464	0.00338382	0.0232008
ENSG00000139973	83851	SYT16	132.699	0.194558	0.0954135	0.00338563	0.023201
ENSG00000140688	64755	C16orf58	1703.56	-0.074051	0.0272163	0.00338776	0.0232033
ENSG00000125731	10045	SH2D3A	343.383	-0.123557	0.0513563	0.00340165	0.0232861
ENSG00000198721	10455	ECI2	1030.11	-0.118675	0.0483984	0.00340919	0.0233255
ENSG00000136560	10010	TANK	1157.59	0.0817646	0.0305824	0.00341206	0.0233315
ENSG00000167522	29123	ANKRD11	3984.36	0.0836226	0.0313915	0.00341366	0.0233315
ENSG00000125107	23019	CNOT1	15471.2	0.0485433	0.0170008	0.00342775	0.0234155
ENSG00000150403	55002	TMCO3	1272.96	0.109941	0.0440379	0.00342959	0.0234157
ENSG00000147419	55246	CCDC25	1798.65	-0.0702153	0.0256496	0.00343248	0.0234226
ENSG00000125885	84515	MCM8	4430.19	-0.0589295	0.0210835	0.0034342	0.0234226
ENSG00000163596	130026	ICA1L	101.401	-0.209066	0.105906	0.00344182	0.0234622
ENSG00000034713	11345	GABARAPL2	1618.24	0.0701135	0.025594	0.00344694	0.0234848
ENSG00000104872	55011	PIH1D1	1328.11	0.0987891	0.0384996	0.00345059	0.0234973
ENSG00000121892	23244	PDS5A	8633.46	0.0338806	0.011701	0.00346054	0.0235527
ENSG00000163453	3490	IGFBP7	59.0224	-0.272491	0.156518	0.0034748	0.0236374
ENSG00000136867	1318	SLC31A2	621.233	0.107903	0.0430768	0.00347863	0.0236387
ENSG00000177917	151188	ARL6IP6	1186.82	0.0805393	0.0300099	0.00347702	0.0236387
ENSG00000080031	NA	PTPRH	35.5904	0.361276	0.235001	0.00348124	0.023644
ENSG00000138175	403	ARL3	436.308	-0.12069	0.0498601	0.00348916	0.0236855
ENSG00000141736	2064	ERBB2	3695.18	-0.0965427	0.0375035	0.0034944	0.0236962
ENSG00000100749	7443	VRK1	1375.25	-0.078877	0.0293999	0.00349267	0.0236962
ENSG00000076351	113235	SLC46A1	1348.15	-0.100277	0.0392639	0.00349877	0.0237135
ENSG00000166106	170689	ADAMTS15	153.756	0.217727	0.11368	0.00350199	0.0237229
ENSG00000204642	3134	HLA-F	725.863	0.236633	0.127484	0.00350411	0.0237249
ENSG00000214193	79729	SH3D21	860.695	0.124696	0.0520956	0.00351089	0.0237584
ENSG00000189180	7581	ZNF33A	486.405	0.117121	0.0479347	0.00352695	0.0238547
ENSG00000171388	NA	APLN	39.8678	-0.313306	0.193015	0.0035309	0.023869
ENSG00000129696	80185	TTI2	480.032	-0.113793	0.0463159	0.00356214	0.0240676
ENSG00000085760	4528	MTIF2	2358.11	-0.0756623	0.0280825	0.00357097	0.0241147
ENSG00000173171	4580	MTX1	889.802	-0.146046	0.0648644	0.00357718	0.0241441
ENSG00000177000	4524	MTHFR	378.816	-0.154088	0.0698529	0.00360125	0.0242873
ENSG00000158201	171586	ABHD3	1159.32	0.0998807	0.0392698	0.00360213	0.0242873
ENSG00000114867	1981	EIF4G1	31662.2	-0.056811	0.0205379	0.0036075	0.0242941
ENSG00000127511	23309	SIN3B	2212.19	-0.0757051	0.0282478	0.00360876	0.0242941
ENSG00000179965	51333	ZNF771	141.048	-0.229264	0.124067	0.00360553	0.0242941
ENSG00000170345	2353	FOS	38.7142	-0.374376	0.253358	0.00363159	0.0244352
ENSG00000198121	1902	LPAR1	135.04	-0.172989	0.0823107	0.00364691	0.0245255
ENSG00000164695	92421	CHMP4C	979.909	0.0817016	0.0308064	0.00365424	0.0245621
ENSG00000134070	3656	IRAK2	255.023	0.224086	0.11924	0.0036582	0.024576
ENSG00000198408	10724	MGEA5	2188.68	0.0722451	0.0267121	0.00367377	0.0246678
ENSG00000081692	65094	JMJD4	871.254	-0.102641	0.0408185	0.00367891	0.0246896
ENSG00000132603	51388	NIP7	3002.05	-0.0909563	0.0352964	0.00368469	0.024706
ENSG00000008382	84954	MPND	137.938	-0.240081	0.133298	0.00368516	0.024706
ENSG00000119650	112752	IFT43	385.508	-0.136497	0.0594486	0.00371991	0.0249261
ENSG00000054690	57475	PLEKHH1	431.924	-0.10468	0.0419102	0.00372648	0.0249573
ENSG00000149218	23052	ENDOD1	2586.62	-0.0832639	0.031716	0.00374953	0.0250986
ENSG00000118849	5918	RARRES1	125.814	0.21155	0.110427	0.00375591	0.0251284
ENSG00000164715	22853	LMTK2	1813.61	0.0824353	0.0312627	0.00376219	0.0251575
ENSG00000142627	1969	EPHA2	5098.39	-0.221365	0.112991	0.00379229	0.0253405
ENSG00000171492	55144	LRRC8D	1513.4	-0.0920002	0.0357477	0.00379347	0.0253405
ENSG00000130635	1289	COL5A1	1171.43	-0.14524	0.0650425	0.00382844	0.0255594
ENSG00000162302	8986	RPS6KA4	3968.13	-0.0985479	0.0389853	0.00383017	0.0255594
ENSG00000112874	83594	NUDT12	432.346	-0.130049	0.0560416	0.00383605	0.0255855
ENSG00000171587	1826	DSCAM	39.7543	0.301979	0.18914	0.00384957	0.0256625
ENSG00000035687	159	ADSS	3031.78	-0.0891764	0.0345116	0.00385856	0.0257092
ENSG00000107669	11101	ATE1	1342.47	-0.0686634	0.0253722	0.00386976	0.0257706
ENSG00000162931	51127	TRIM17	76.9615	-0.322499	0.211509	0.00387632	0.0257912
ENSG00000092978	55105	GPATCH2	663.951	-0.101644	0.0406281	0.00387683	0.0257912
ENSG00000176907	56892	C8orf4	271.341	0.173305	0.083708	0.00388275	0.0258174
ENSG00000132003	65249	ZSWIM4	404.765	0.13395	0.0585019	0.00392942	0.0261143
ENSG00000136158	10253	SPRY2	639.222	-0.134627	0.0589312	0.00393281	0.0261235
ENSG00000198162	10905	MAN1A2	2374.61	-0.0725268	0.0270446	0.00393969	0.0261558
ENSG00000173846	1263	PLK3	849.115	-0.14037	0.0624929	0.0039454	0.0261804
ENSG00000107014	6013;6019	RLN2	96.3387	-0.18281	0.0908228	0.00395598	0.0262372
ENSG00000117335	4179	CD46	8364.4	-0.0791709	0.0300394	0.00397171	0.0262744
ENSG00000101213	5753	PTK6	233.13	-0.186288	0.0949045	0.00397057	0.0262744
ENSG00000117139	10765	KDM5B	1958.48	0.0894312	0.034752	0.00397011	0.0262744
ENSG00000138134	57559	STAMBPL1	613.504	-0.121408	0.051212	0.00397032	0.0262744
ENSG00000155275	152992	TRMT44	290.716	-0.15984	0.075002	0.00397154	0.0262744
ENSG00000138834	23162	MAPK8IP3	1301.9	0.105352	0.0425824	0.0039748	0.0262815
ENSG00000113845	51300	TIMMDC1	1518.53	-0.0946968	0.0374185	0.00398921	0.0263633
ENSG00000253368	388610	TRNP1	2151.13	-0.303814	0.189935	0.0040008	0.0264265
ENSG00000176473	79446	WDR25	140.894	-0.184096	0.091966	0.00400299	0.0264274
ENSG00000158711	2005	ELK4	2869.07	-0.0706621	0.0264077	0.00401618	0.0264473
ENSG00000165525	9147	NEMF	2949.21	-0.0613189	0.0224431	0.00401286	0.0264473
ENSG00000054793	10079	ATP9A	1933.42	0.0950145	0.0374873	0.00401135	0.0264473
ENSG00000154122	56172	ANKH	1179.39	-0.0917185	0.0358863	0.00400836	0.0264473
ENSG00000155975	137492	VPS37A	1652.06	0.0691795	0.0256345	0.00401452	0.0264473
ENSG00000164403	134549	SHROOM1	364.702	-0.172988	0.0845932	0.00401852	0.0264493
ENSG00000179598	201164	PLD6	146.393	-0.231211	0.129528	0.00403822	0.0265655
ENSG00000149231	79780	CCDC82	1461.91	-0.101378	0.0407876	0.00404616	0.0266043
ENSG00000189433	127534	GJB4	339.412	0.143405	0.0645083	0.00405223	0.0266307
ENSG00000135390	517	ATP5G2	4638.69	-0.078016	0.0295797	0.00405505	0.0266357
ENSG00000143412	8416	ANXA9	157.931	-0.177445	0.0876351	0.00406033	0.026657
ENSG00000124593	NA	PRICKLE4	49.0961	-0.317837	0.208472	0.00406379	0.0266601
ENSG00000138778	1062	CENPE	5618.89	0.0643598	0.023721	0.00406492	0.0266601
ENSG00000074935	51175	TUBE1	437.087	-0.120485	0.0509932	0.0040679	0.0266662
ENSG00000101974	286410	ATP11C	1013.7	0.10516	0.0426967	0.00408092	0.026738
ENSG00000198890	55170	PRMT6	818.636	-0.0945006	0.0373777	0.00408577	0.0267564
ENSG00000205542	7114	TMSB4X	25443.3	-0.10459	0.0425832	0.00412536	0.027002
ENSG00000120833	8835	SOCS2	282.255	-0.130229	0.056784	0.00412893	0.0270117
ENSG00000104695	5516	PPP2CB	3578.75	0.0701383	0.0262263	0.00414824	0.0271244
ENSG00000141499	55135	WRAP53	837.182	-0.109603	0.0452686	0.00415271	0.0271399
ENSG00000142733	9064	MAP3K6	861.722	-0.100589	0.0405461	0.00416387	0.0271992
ENSG00000170144	220988	HNRNPA3	16526.1	-0.0568107	0.0207289	0.0041792	0.0272856
ENSG00000100316	6122	RPL3	26488.4	0.0692387	0.0258487	0.00419941	0.0274038
ENSG00000253276	168455	CCDC71L	447.276	-0.117811	0.0499433	0.0042253	0.0275589
ENSG00000154380	55740	ENAH	5627.79	-0.0743992	0.0281338	0.00422929	0.027571
ENSG00000026025	7431	VIM	87.0716	0.309282	0.203962	0.00424413	0.0276539
ENSG00000151729	291	SLC25A4	1202.1	0.101106	0.0408757	0.0042522	0.0276926
[truncated: 11,047 more rows]

## Sheet: 2D S3 DEGs Exp b7
Datafile 2D: LC-iCAP RNA-Seq Large-scale modeling study (LSMS): differentially expressed genes between case and control patient samples in experimental batch 7
Data type: RNAseq data analyzed by R-DESeq2
Description: Samples used for analysis were 9 case and 9 control patient sampels of the training set in the LSMS that were in experimental batch 7 (sample names are in Datafile 1 and supporting information table)
For column descriptions see Data dictionary
Parent files (for authors): LCII.030.iCAPvanderbilt100.SM/LCII_RNAseq_group2_analysis_v2_20200310.html
Ensembl gene ID	Entrez gene ID	Gene name	Gene type	GC content	Transcript length	Base mean	log2FoldChange	lfcSE	p-value	adjusted p-value (FDR)		Supporting information
ENSG00000165215	1365	CLDN3	protein_coding	69.1523	1274	68.7204	0.705878	0.200469	1.61e-05	0.0305423		RNAseq project: 30-425793318
ENSG00000167880	2125	EVPL	protein_coding	65.0287	6223	2524.75	0.191157	0.053809	1.61e-05	0.0305423		project: LCII.030
ENSG00000099341	5714	PSMD8	protein_coding	57.1097	812	5118.71	-0.107839	0.0291026	1.08e-05	0.0305423		LUT: LC.ClinicalLUT.xlsx; LC.RNAseqLUT.xlsx
ENSG00000169230	27166	PRELID1	protein_coding	58.2164	745	5331.51	-0.119608	0.0339865	1.93e-05	0.0305423		paramters: DESeq2, STAR, FQN GC,
ENSG00000134884	55082	ARGLU1	protein_coding	41.3564	2092	2825.68	0.0972603	0.0266765	1.61e-05	0.0305423		preCyteID	class
ENSG00000137504	58487	CREBZF	protein_coding	44.04	1099	4313.49	0.127999	0.035893	1.79e-05	0.0305423		20200930_01	Benign
ENSG00000182095	84629	TNRC18	protein_coding	66.8002	841	1878.21	0.156521	0.0413804	7.27e-06	0.0305423		20200930_03	Benign
ENSG00000282221	NA	AC119427.1	lncRNA	56.295	556	45.6534	-0.521508	0.142024	9.07e-06	0.0305423		20200930_10	Cancer
ENSG00000117298	1889	ECE1	protein_coding	58.1524	1423	7650.82	0.0942451	0.0275388	2.2e-05	0.030833		20200930_12	Cancer
ENSG00000215154	NA	AC141586.1	transcribed_unprocessed_pseudogene	63.0695	417	145.647	-0.347107	0.104037	3.01e-05	0.0380582		20200930_13	Cancer
ENSG00000005339	1387	CREBBP	protein_coding	49.0626	535.5	4174.99	0.189546	0.0571395	3.87e-05	0.0407613		20200930_15	Cancer
ENSG00000148400	4851	NOTCH1	protein_coding	64.1104	743	1169.89	0.25588	0.0773732	3.7e-05	0.0407613		20200930_17	Benign
ENSG00000136877	2356	FPGS	protein_coding	63.4722	829	1710.63	-0.166864	0.0508473	4.28e-05	0.0415836		20200930_22	Benign
ENSG00000149503	3619	INCENP	protein_coding	59.4699	1090	2546.06	0.100675	0.0303293	5.04e-05	0.0424626		20200930_28	Cancer
ENSG00000134815	9704	DHX34	protein_coding	62.8499	2367.5	1171.14	-0.137172	0.0420427	5.03e-05	0.0424626		20200930_32	Benign
ENSG00000137411	57176	VARS2	protein_coding	59.2581	2114	2013.99	-0.123023	0.0384083	5.8e-05	0.0457811		20200930_35	Benign
ENSG00000204525	3107	HLA-C	protein_coding	61.4079	1176	10555.2	0.147243	0.0473881	8.17e-05	0.046063		20200930_36	Cancer
ENSG00000131899	3996	LLGL1	protein_coding	61.2061	4212	2192.4	0.162531	0.0528213	8.63e-05	0.046063		20200930_41	Benign
ENSG00000013364	9961	MVP	protein_coding	58.2117	561	991.289	0.208615	0.0668007	6.86e-05	0.046063		20200930_44	Cancer
ENSG00000196363	11091	WDR5	protein_coding	61.0052	705	3527.25	-0.185164	0.059928	7.33e-05	0.046063		20200930_49	Benign
ENSG00000117691	29937	NENF	protein_coding	57.3062	860	770.546	-0.144327	0.0466265	8.5e-05	0.046063		20200930_50	Cancer
ENSG00000140995	54849	DEF8	protein_coding	61.9371	580	2305.59	-0.134945	0.0437482	9.12e-05	0.046063		20200930_53	Cancer
ENSG00000074964	55160	ARHGEF10L	protein_coding	60.4144	3018	399.213	0.183434	0.0601581	9.09e-05	0.046063		20200930_59	Benign
ENSG00000120549	56243	KIAA1217	protein_coding	49.3057	3203	472.189	0.158431	0.0499253	6.41e-05	0.046063
ENSG00000131650	79412	KREMEN2	protein_coding	68.6725	1902	112.236	0.316176	0.103448	8.13e-05	0.046063
ENSG00000077942	2192	FBLN1	protein_coding	59.7194	585.5	1104.27	0.141197	0.046264	9.97e-05	0.0484415
ENSG00000102119	2010	EMD	protein_coding	59.6195	832	1280.87	-0.133206	0.0449044	0.000134328	0.0484849
ENSG00000104825	4793	NFKBIB	protein_coding	63.6306	1091.5	727.837	-0.207227	0.0714987	0.000133718	0.0484849
ENSG00000162733	4921	DDR2	protein_coding	49.9938	1858	62.7592	-0.388508	0.134787	0.000128708	0.0484849
ENSG00000162413	9903	KLHL21	protein_coding	62.3585	1500.5	1386.51	-0.181317	0.0611003	0.000111768	0.0484849
ENSG00000186834	10614	HEXIM1	protein_coding	48.2222	3600	2359.4	0.131036	0.0439489	0.000127205	0.0484849
ENSG00000168701	29100	TMEM208	protein_coding	56.2864	775.5	1412.38	-0.137934	0.0464903	0.000127547	0.0484849
ENSG00000138621	60490	PPCDC	protein_coding	57.7354	757	428.223	-0.168509	0.0570939	0.000121844	0.0484849
ENSG00000188070	65998	C11orf95	protein_coding	67.7435	775	595.186	-0.270874	0.0919397	0.000109699	0.0484849
ENSG00000142235	114783	LMTK3	protein_coding	70.5066	4810	305.971	0.205598	0.069256	0.000112268	0.0484849
ENSG00000132507	1984	EIF5A	protein_coding	56.5665	1256	22291.3	-0.0817925	0.0274472	0.000154062	0.0486566
ENSG00000160789	4000	LMNA	protein_coding	61.5875	848	6653.12	0.186898	0.064225	0.000141834	0.0486566
ENSG00000104805	4924	NUCB1	protein_coding	61.0932	851.5	3001.59	0.119068	0.0404756	0.000151872	0.0486566
ENSG00000197905	7004	TEAD4	protein_coding	63.6289	721	1252.66	-0.190941	0.0666939	0.000149437	0.0486566
ENSG00000188321	84527	ZNF559	protein_coding	41.3211	1207	216.248	-0.183734	0.0640077	0.000151192	0.0486566
ENSG00000250479	400916	CHCHD10	protein_coding	67.1491	494	653.876	-0.232807	0.0827329	0.000161216	0.0496742
ENSG00000122692	55234	SMU1	protein_coding	43.5118	7136	4423.15	-0.0671512	0.0217337	0.000175514	0.0527922
ENSG00000130203	348	APOE	protein_coding	67.9783	864	814.337	0.173238	0.0616248	0.000189942	0.0533231
ENSG00000079805	1785	DNM2	protein_coding	58.1446	586.5	2315.66	0.0864289	0.0290771	0.000184433	0.0533231
ENSG00000243147	9553	MRPL33	protein_coding	41.6233	517.5	1701.27	-0.130966	0.0458731	0.000188221	0.0533231
ENSG00000079432	23152	CIC	protein_coding	65.6958	927	1896.07	0.145575	0.0518106	0.000201963	0.0553575
ENSG00000204564	221545	C6orf136	protein_coding	57.1545	653	515.06	-0.129468	0.0458866	0.000205953	0.0553575
ENSG00000169692	10555	AGPAT2	protein_coding	66.0414	1357	1073.78	0.215555	0.0786338	0.000217284	0.0571864
ENSG00000179091	1537	CYC1	protein_coding	62.3609	1011	3176.99	-0.151838	0.0553923	0.00023772	0.0578297
ENSG00000173898	6712	SPTBN2	protein_coding	60.6765	859	3035.51	0.150089	0.0547273	0.000242616	0.0578297
ENSG00000143575	10456	HAX1	protein_coding	53.2192	914	2187.55	-0.128838	0.0484347	0.000238109	0.0578297
ENSG00000105701	23770	FKBP8	protein_coding	65.5519	1053	2859.99	0.177735	0.0651021	0.000238044	0.0578297
ENSG00000133243	55643	BTBD2	protein_coding	62.8812	951	605.207	0.257813	0.0956798	0.000237319	0.0578297
ENSG00000237649	3833	KIFC1	protein_coding	55.4266	700.5	3067.23	0.100968	0.0369355	0.000317851	0.0579589
ENSG00000110801	5715	PSMD9	protein_coding	51.7122	1481	218.507	0.312294	0.120491	0.000297557	0.0579589
ENSG00000142949	5792	PTPRF	protein_coding	58.6875	2744.5	22908.5	0.0856319	0.0302044	0.000279985	0.0579589
ENSG00000088002	6820	SULT2B1	protein_coding	61.1251	1359	854.676	0.120795	0.0447672	0.000302569	0.0579589
ENSG00000185551	7026	NR2F2	protein_coding	49.8014	2214	6061.65	0.125347	0.0466471	0.000309088	0.0579589
ENSG00000101246	10139	ARFRP1	protein_coding	63.1347	1617.5	1650.92	-0.102504	0.0373344	0.000319702	0.0579589
ENSG00000032444	10908	PNPLA6	protein_coding	63.3562	669	782.74	0.144845	0.0528835	0.000248051	0.0579589
ENSG00000099308	23031	MAST3	protein_coding	62.3295	451	406.171	-0.15496	0.0585033	0.000301573	0.0579589
ENSG00000068650	23250	ATP11A	protein_coding	51.0151	885	9265.48	0.0951311	0.0358774	0.000322668	0.0579589
ENSG00000099282	23555	TSPAN15	protein_coding	57.387	683.5	1522.87	0.123692	0.0460955	0.000314069	0.0579589
ENSG00000069482	51083	GAL	protein_coding	65.5422	697.5	633.145	-0.228433	0.0870672	0.000321289	0.0579589
ENSG00000100220	51493	RTCB	protein_coding	48.3715	611	3486.39	-0.0646041	0.0222021	0.000309674	0.0579589
ENSG00000166272	54838	WBP1L	protein_coding	53.217	3862	676.052	0.117884	0.0435844	0.000308635	0.0579589
ENSG00000102796	79758	DHRS12	protein_coding	51.9346	616	67.1398	0.377874	0.146649	0.000307801	0.0579589
ENSG00000179943	84922	FIZ1	protein_coding	66.3138	600	507.946	-0.22011	0.0852114	0.0003211	0.0579589
ENSG00000167778	84926	SPRYD3	protein_coding	57.305	999.5	1167.7	-0.100229	0.0357015	0.000257414	0.0579589
ENSG00000197982	127687	C1orf122	protein_coding	69.2907	1281.5	548.737	-0.175542	0.0673409	0.000325741	0.0579589
ENSG00000255769	NA	GOLGA2P10	transcribed_unprocessed_pseudogene	63.2444	867.5	289.112	-0.163947	0.0622341	0.00030853	0.0579589
ENSG00000105197	92609	TIMM50	protein_coding	57.3791	770	2134.61	-0.0874939	0.0313832	0.000341857	0.0599817
ENSG00000104529	1936	EEF1D	protein_coding	62.28	789	8103.99	-0.0943731	0.0356241	0.000417872	0.0606779
ENSG00000160285	4047	LSS	protein_coding	58.0843	2143	3063.03	0.183777	0.073265	0.000416236	0.0606779
ENSG00000185386	5600	MAPK11	protein_coding	62.9764	1960.5	179.448	-0.287448	0.116157	0.000406162	0.0606779
ENSG00000089009	6128	AC004086.1	protein_coding	47.486	781	29465.5	-0.132125	0.0511664	0.000363859	0.0606779
ENSG00000109501	7466	WFS1	protein_coding	61.1391	2005	871.291	0.166944	0.0660359	0.000408492	0.0606779
ENSG00000143816	7483	WNT9A	protein_coding	59.7004	4005	810.129	0.126	0.0486013	0.000394401	0.0606779
ENSG00000169583	9022	CLIC3	protein_coding	68.3382	794	412.723	0.388782	0.157414	0.000406944	0.0606779
ENSG00000007541	9091	PIGQ	protein_coding	65.7328	1046	875.566	0.169624	0.0667375	0.000395038	0.0606779
ENSG00000115657	10058	ABCB6	protein_coding	57.072	793	95.5373	-0.304847	0.122207	0.000382239	0.0606779
ENSG00000064687	10347	ABCA7	protein_coding	63.8219	591	518.448	0.177468	0.0698273	0.000387261	0.0606779
ENSG00000169136	22809	ATF5	protein_coding	62.4924	828	1050.35	-0.159161	0.0626394	0.000390309	0.0606779
ENSG00000176978	29952	DPP7	protein_coding	67.4322	817	656.165	0.225927	0.0911375	0.000415193	0.0606779
ENSG00000102471	54602	NDFIP2	protein_coding	35.0258	2324	2766.8	0.0920491	0.0333204	0.000351289	0.0606779
ENSG00000171302	124583	CANT1	protein_coding	60.0106	691.5	3746.95	-0.100799	0.0379856	0.000386394	0.0606779
ENSG00000224877	284184	NDUFAF8	protein_coding	62.2194	465	454.284	-0.263663	0.105796	0.000394727	0.0606779
ENSG00000111276	1027	CDKN1B	protein_coding	45.4876	737	1171.36	0.115635	0.0446738	0.000425398	0.0610688
ENSG00000156858	78994	PRR14	protein_coding	61.8744	856	712.949	-0.120369	0.0469614	0.000434857	0.0617253
ENSG00000100321	9145	SYNGR1	protein_coding	61.0991	1295	555.029	0.133142	0.052581	0.000450372	0.0625225
ENSG00000212232	NA	SNORD17	snoRNA	49.789	237	248.413	-0.186114	0.0751166	0.000445673	0.0625225
ENSG00000117411	8704	B4GALT2	protein_coding	62.6725	1463.5	1346.52	-0.153009	0.0619333	0.000460349	0.0630131
ENSG00000108179	10105	PPIF	protein_coding	63.8633	761	6424.14	-0.254756	0.104977	0.000463882	0.0630131
ENSG00000149257	871	SERPINH1	protein_coding	62.826	928	7725.55	-0.172097	0.0709613	0.000505135	0.066171
ENSG00000136854	6812	STXBP1	protein_coding	51.9792	2771	1152.27	0.107628	0.0424406	0.000516363	0.066171
ENSG00000215788	8718	TNFRSF25	protein_coding	64.277	1087	1121.52	-0.137471	0.0564637	0.000531495	0.066171
ENSG00000196422	9858	PPP1R26	protein_coding	60.1594	4640	1252.43	0.106366	0.0419322	0.000521964	0.066171
ENSG00000204220	10471	PFDN6	protein_coding	53.9347	805	1465.14	-0.0968368	0.0373708	0.000500314	0.066171
ENSG00000160993	54784	ALKBH4	protein_coding	62.1352	1405	272.273	-0.223734	0.0939789	0.000534271	0.066171
ENSG00000176532	222171	PRR15	protein_coding	56.046	1077.5	126.372	0.254889	0.106419	0.000514221	0.066171
ENSG00000183513	493753	COA5	protein_coding	41.7514	770	340.382	0.158797	0.0646131	0.000493783	0.066171
ENSG00000255198	NA	SNHG9	lncRNA	64.4999	373	51.1	-0.388278	0.164691	0.000530485	0.066171
ENSG00000276550	NA	HERC2P2	transcribed_unprocessed_pseudogene	48.9384	704	3607.59	0.0983589	0.0385057	0.00054387	0.0667059
ENSG00000120896	10174	SORBS3	protein_coding	63.747	689.5	3212.34	-0.107451	0.0426105	0.000549738	0.06676
ENSG00000105289	27134	TJP3	protein_coding	63.0346	856	68.3924	0.416385	0.17846	0.00055488	0.06676
ENSG00000128266	2781	GNAZ	protein_coding	57.4871	652	50.4097	0.36631	0.158603	0.00059109	0.067884
ENSG00000184916	3714	JAG2	protein_coding	64.1088	2275	290.513	0.29869	0.128042	0.000589849	0.067884
ENSG00000178814	26873	OPLAH	protein_coding	65.4423	713.5	283.69	0.315559	0.135592	0.000587937	0.067884
ENSG00000040633	79142	PHF23	protein_coding	56.1739	685	1435.28	-0.144794	0.0603495	0.000571716	0.067884
ENSG00000182173	283989	TSEN54	protein_coding	62.7775	765	817.34	-0.19209	0.0815488	0.000588763	0.067884
ENSG00000070010	7353	UFD1	protein_coding	53.477	872.5	3579.11	-0.0694445	0.0261772	0.000598827	0.068153
ENSG00000135750	3775	KCNK1	protein_coding	48.7773	954	959.934	0.137044	0.0573151	0.000629809	0.069917
ENSG00000157833	150946	GAREM2	protein_coding	63.7368	4164	192.63	-0.251366	0.109483	0.00063093	0.069917
ENSG00000139428	326625	MMAB	protein_coding	57.3184	1017	839.646	0.161812	0.0685604	0.000620949	0.069917
ENSG00000084731	3797	KIF3C	protein_coding	55.8694	3180	1430.53	0.124856	0.0519884	0.000654437	0.0712552
ENSG00000117222	5929	RBBP5	protein_coding	43.6364	4290	1510.25	-0.0810507	0.0317741	0.000659927	0.0712552
ENSG00000167513	81620	CDT1	protein_coding	65.3061	735	918.037	0.149189	0.0633219	0.000653414	0.0712552
ENSG00000162591	1953	MEGF6	protein_coding	67.9849	1174	299.857	0.262914	0.115983	0.000692874	0.0719691
ENSG00000173599	5091	PC	protein_coding	61.7476	1807	774.283	0.12062	0.0504472	0.00070321	0.0719691
ENSG00000065054	9351	SLC9A3R2	protein_coding	66.0559	1037	446.134	0.214872	0.0939053	0.000680106	0.0719691
ENSG00000177728	9772	TMEM94	protein_coding	60.5027	570	1890.34	0.0900415	0.03613	0.000712114	0.0719691
ENSG00000136193	9805	SCRN1	protein_coding	50.1354	1227.5	9378.74	-0.05058	0.0181934	0.000710824	0.0719691
ENSG00000181274	23401	FRAT2	protein_coding	60.235	2213	115.962	-0.269484	0.1199	0.000708294	0.0719691
ENSG00000178718	54913	RPP25	protein_coding	62.8403	3049	590.181	-0.237777	0.106176	0.000699117	0.0719691
ENSG00000207547	NA	MIR25	miRNA	63.0952	84	77.6776	-0.409304	0.184597	0.000694911	0.0719691
ENSG00000108821	1277	COL1A1	protein_coding	61.2031	614	926.179	0.217717	0.0964955	0.00072366	0.0719842
ENSG00000110719	10312	TCIRG1	protein_coding	65.1607	845	2772.23	0.171262	0.0747582	0.000721135	0.0719842
ENSG00000170892	79042	TSEN34	protein_coding	63.6144	1317.5	1867.9	-0.110552	0.0465011	0.000737046	0.072743
ENSG00000164040	10424	PGRMC2	protein_coding	41.6966	1955.5	2091.32	0.0858368	0.0346156	0.000744864	0.0729447
ENSG00000213619	4722	NDUFS3	protein_coding	54.2024	567	724.629	-0.108049	0.0455472	0.000758144	0.0736741
ENSG00000182872	8241	RBM10	protein_coding	60.2778	3106.5	2268.8	0.0897769	0.0367426	0.00077091	0.0737796
ENSG00000232442	NA	MHENCR	lncRNA	57.2606	691.5	56.7826	-0.0137439	0.0289469	0.000769749	0.0737796
ENSG00000072786	6793	STK10	protein_coding	54.7336	547.5	2913.21	0.083636	0.0342484	0.000820608	0.0756696
ENSG00000112763	11120	BTN2A1	protein_coding	50	2845	1711.27	-0.0733173	0.0291839	0.00080727	0.0756696
ENSG00000276043	29128	UHRF1	protein_coding	57.0697	3564	4583.21	0.158168	0.0723228	0.000811641	0.0756696
ENSG00000114019	51421	AMOTL2	protein_coding	65.4412	713	8464.18	-0.13838	0.0608934	0.000800264	0.0756696
ENSG00000170468	79697	RIOX1	protein_coding	58.6249	2429	820.028	-0.115693	0.0498267	0.00081714	0.0756696
ENSG00000106211	3315	HSPB1	protein_coding	64.3299	777	2403.63	0.255104	0.115952	0.000828379	0.0758327
ENSG00000130827	55558	PLXNA3	protein_coding	60.5296	460	1597.27	0.117197	0.0501044	0.000841844	0.0761801
ENSG00000160410	92799	SHKBP1	protein_coding	61.4793	767	1973.92	0.114284	0.0493213	0.000844235	0.0761801
ENSG00000139370	121260	SLC15A4	protein_coding	48.0041	1536.5	919.02	-0.0821751	0.0337704	0.000862273	0.0767119
ENSG00000176058	286262	TPRN	protein_coding	65.2139	2384	476.984	0.15538	0.0691154	0.00085785	0.0767119
ENSG00000273749	23191	CYFIP1	protein_coding	51.5748	584	4503.85	0.073161	0.029459	0.000880039	0.077745
ENSG00000169710	2194	FASN	protein_coding	65.2765	424	9722.59	0.307618	0.140968	0.000893944	0.0779696
ENSG00000176903	9240	PNMA1	protein_coding	53.7452	2590	1547.29	-0.0722608	0.0290495	0.000907269	0.0779696
ENSG00000134809	26519	TIMM10	protein_coding	55.9671	530	1016.83	-0.138247	0.0633015	0.000904002	0.0779696
ENSG00000168101	84309	NUDT16L1	protein_coding	64.0196	1349	408.523	-0.170082	0.0777713	0.000896227	0.0779696
ENSG00000184557	9021	SOCS3	protein_coding	68.0813	1547.5	1534.61	-0.160582	0.0733537	0.000915198	0.0781196
ENSG00000198925	79065	ATG9A	protein_coding	58.3997	699	1783.2	0.0875414	0.0365484	0.000937259	0.0794657
ENSG00000088256	2767	GNA11	protein_coding	61.2991	733	1165.88	0.121335	0.0544449	0.000979287	0.0798151
ENSG00000197724	5253	PHF2	protein_coding	54.1215	3045	1666.7	0.0881453	0.0371889	0.000977557	0.0798151
ENSG00000073008	5817	PVR	protein_coding	56.3686	3105	4486.97	-0.098949	0.0440496	0.000975224	0.0798151
ENSG00000213445	6494	SIPA1	protein_coding	66.8551	561	1384.22	0.0898823	0.0382321	0.00095922	0.0798151
ENSG00000166171	25911	DPCD	protein_coding	54.0549	686	168.374	-0.180102	0.0827973	0.000973849	0.0798151
ENSG00000053372	51154	MRTO4	protein_coding	58.4352	578	4143.37	-0.105514	0.0463802	0.000976332	0.0798151
ENSG00000236618	NA	PITPNA-AS1	lncRNA	49.262	542	179.387	0.221057	0.105097	0.000991382	0.0802829
ENSG00000165733	9790	BMS1	protein_coding	42.3379	7759	3792.15	-0.0640012	0.0260876	0.000998956	0.080381
ENSG00000101986	215	ABCD1	protein_coding	61.122	1016	421.063	0.174666	0.0819016	0.00101108	0.0808415
ENSG00000095319	23511	NUP188	protein_coding	52.226	534	7147.24	0.0580262	0.022741	0.00105136	0.0834809
ENSG00000146670	113130	CDCA5	protein_coding	58.851	812	4007.11	-0.158472	0.0740086	0.00105731	0.0834809
ENSG00000212694	NA	LINC01089	lncRNA	53.8819	944.5	428.238	0.138884	0.064049	0.00107157	0.0840817
ENSG00000160190	54020	SLC37A1	protein_coding	55.5591	617	1174.53	0.0832713	0.0357573	0.00108807	0.084849
ENSG00000198089	9814	SFI1	protein_coding	56.3619	719	1336.91	0.0936559	0.0412316	0.00110264	0.0854579
ENSG00000166398	9710	KIAA0355	protein_coding	48.1013	632	685.665	0.120093	0.0557897	0.00116151	0.0889294
ENSG00000121897	11019	LIAS	protein_coding	42.7999	1444	399.161	-0.123769	0.0573978	0.00115853	0.0889294
ENSG00000133216	2048	EPHB2	protein_coding	58.1465	3152	1896.1	0.0838342	0.0365695	0.00118438	0.0889662
ENSG00000204642	3134	HLA-F	protein_coding	56.9095	779	1233.07	0.213875	0.105674	0.00117991	0.0889662
ENSG00000100603	22938	SNW1	protein_coding	45.6604	1687	3057.8	-0.0513832	0.0198565	0.00117343	0.0889662
ENSG00000240342	NA	RPS2P5	processed_pseudogene	61.2059	879	1104.48	-0.107509	0.0493772	0.00119016	0.0889662
ENSG00000131149	23199	GSE1	protein_coding	55.4329	824.5	2036.89	0.107916	0.0496527	0.0012124	0.0894074
ENSG00000148426	254427	PROSER2	protein_coding	61.8132	1232	1010.93	-0.15301	0.0739424	0.00120776	0.0894074
ENSG00000250067	374887	YJEFN3	protein_coding	67.4157	979	241.331	-0.261475	0.132196	0.00121729	0.0894074
ENSG00000136628	2058	EPRS	protein_coding	41.1365	1148	6329.65	-0.0905724	0.0406742	0.00124344	0.0902784
ENSG00000128191	54487	DGCR8	protein_coding	54.7015	3165	2349.14	0.059412	0.0240644	0.00123867	0.0902784
ENSG00000166261	7753	ZNF202	protein_coding	51.4184	640	439.144	-0.115364	0.0541705	0.0012522	0.0903585
ENSG00000143013	8543	LMO4	protein_coding	51.0306	1106	527.829	0.104196	0.0482431	0.00125885	0.0903585
ENSG00000130475	23149	FCHO1	protein_coding	60.798	646	180.766	0.301996	0.154865	0.00127023	0.0906603
ENSG00000173905	27333	GOLIM4	protein_coding	45.2778	2100	1456.24	0.101767	0.0470388	0.00127929	0.0907933
ENSG00000188856	NA	RPSAP47	processed_pseudogene	51.8018	888	226.15	-0.172574	0.0858959	0.001292	0.0911836
ENSG00000180035	197407	ZNF48	protein_coding	61.696	1803.5	201.069	-0.199886	0.101925	0.00133371	0.0936043
ENSG00000134686	1912	PHC2	protein_coding	59.9755	1116.5	3313.13	-0.155045	0.0773721	0.00140126	0.09416
ENSG00000117450	5052	PRDX1	protein_coding	48.8763	702	13069.1	-0.0749931	0.0316522	0.00137604	0.09416
ENSG00000157933	6497	SKI	protein_coding	62.2011	416.5	1555.18	-0.112094	0.0537571	0.00138845	0.09416
ENSG00000160888	9592	IER2	protein_coding	63.0332	2110	796.05	-0.150513	0.0751066	0.00138102	0.09416
ENSG00000113119	55374	TMCO6	protein_coding	60.0382	785.5	568.41	-0.154406	0.0776874	0.00135139	0.09416
ENSG00000136295	80727	TTYH3	protein_coding	64.974	756	822.951	0.15168	0.0754825	0.00137013	0.09416
ENSG00000148343	84895	MIGA2	protein_coding	62.368	585	1141.49	-0.100117	0.0468961	0.00139457	0.09416
ENSG00000099977	1652;100037417	DDT	protein_coding	59.3995	622	555.556	-0.135083	0.0657052	0.00136911	0.09416
ENSG00000126803	3306	HSPA2	protein_coding	56.0896	2767	479.923	0.121289	0.058867	0.00141514	0.0945899
ENSG00000141258	9905	SGSM2	protein_coding	60.4292	1386	3744.37	0.119288	0.0578977	0.00143748	0.0950771
ENSG00000099904	29801	ZDHHC8	protein_coding	65.458	909	1017.26	0.186277	0.0957131	0.00143564	0.0950771
ENSG00000205476	317762	CCDC85C	protein_coding	62.1971	656	3982.92	-0.0950693	0.0450846	0.00145652	0.0958342
ENSG00000143947	6233	RPS27A	protein_coding	46.2312	597	15319.5	-0.0869708	0.0397003	0.00147948	0.0968409
ENSG00000077235	2975	GTF3C1	protein_coding	54.8523	721	4863.8	0.0624174	0.0263532	0.00149231	0.097177
ENSG00000274487	NA	AC244154.1	transcribed_unprocessed_pseudogene	45.9749	1561	53.8614	0.475004	0.259509	0.00150347	0.097402
ENSG00000073578	6389	SDHA	protein_coding	52.1664	1182.5	3738.39	0.0788835	0.0356523	0.00155839	0.0988615
ENSG00000213762	7693	ZNF134	protein_coding	58.0434	574.5	856.551	-0.117328	0.0583988	0.00156412	0.0988615
ENSG00000196576	23654	PLXNB2	protein_coding	62.9326	1503.5	7100.48	0.121476	0.0600467	0.00154307	0.0988615
ENSG00000133316	54663	WDR74	protein_coding	58.7848	814	1778.51	-0.142853	0.0732852	0.00153731	0.0988615
ENSG00000127220	79575	ABHD8	protein_coding	67.027	570	277.624	0.206514	0.109126	0.00156516	0.0988615
ENSG00000272763	NA	AC103702.2	lncRNA	62.3853	436	191.759	-0.253118	0.137911	0.00157296	0.0988615
ENSG00000084623	8668	EIF3I	protein_coding	53.7236	693.5	10090.7	-0.0863758	0.0399628	0.00159019	0.0994396
ENSG00000188242	NA	AC010442.1	lncRNA	63.8443	730	489.893	-0.134973	0.0689475	0.0015979	0.0994396
ENSG00000107338	6461	SHB	protein_coding	59.7017	6035	328.791	-0.147047	0.0764464	0.0016238	0.0995801
ENSG00000168575	6575	SLC20A2	protein_coding	50.5366	664	2952.66	0.100366	0.0486242	0.00161045	0.0995801
ENSG00000172301	55352	COPRS	protein_coding	57.6369	868	933.304	-0.130745	0.0668859	0.00161858	0.0995801
ENSG00000172183	3669	ISG20	protein_coding	54.7945	730	427.368	0.193756	0.104318	0.001649	0.100637
ENSG00000241878	23761	PISD	protein_coding	59.3787	1723	2365.26	-0.0889981	0.0413474	0.00166839	0.10133
ENSG00000107833	10360	NPM3	protein_coding	56.4963	618	837.02	-0.116349	0.0589274	0.0016941	0.101822
ENSG00000173705	26032	SUSD5	protein_coding	51.6893	2665.5	68.8847	-0.29804	0.165171	0.00170066	0.101822
ENSG00000213906	56413	LTB4R2	protein_coding	65.8667	1500	441.93	-0.289216	0.161943	0.00169064	0.101822
ENSG00000142227	2014	EMP3	protein_coding	59.97	649	2522.11	-0.142565	0.0755717	0.0017556	0.103156
ENSG00000186340	7058	THBS2	protein_coding	51.9751	875	405.795	0.190918	0.104544	0.00175128	0.103156
ENSG00000103126	8312	AXIN1	protein_coding	63.5015	3324	912.174	-0.103603	0.0516395	0.00174084	0.103156
ENSG00000100294	27349	MCAT	protein_coding	61.0503	841.5	467.734	-0.146017	0.0769965	0.00174511	0.103156
ENSG00000076604	9618	TRAF4	protein_coding	60	702	4100.11	-0.0714733	0.031752	0.00179416	0.104934
ENSG00000104313	2138	EYA1	protein_coding	42.9856	2971	215.082	0.232601	0.1312	0.00182782	0.105457
ENSG00000029993	3149	HMGB3	protein_coding	44.9788	793	1565.77	-0.0710446	0.0324313	0.00182815	0.105457
ENSG00000105520	64748	PLPPR2	protein_coding	65.1958	687	285.139	-0.148091	0.0795111	0.00181994	0.105457
ENSG00000273559	54883	CWC25	protein_coding	50	1127	1218.23	-0.0682045	0.0308051	0.00184612	0.106009
ENSG00000213903	1241	LTB4R	protein_coding	60.3248	1627	1054.22	-0.131945	0.0705027	0.00186298	0.106493
ENSG00000106400	10467	ZNHIT1	protein_coding	56.7461	1813	1232.31	0.100648	0.0502791	0.00188819	0.106981
ENSG00000105287	25865	PRKD2	protein_coding	60.999	1043	1518.38	0.0826024	0.0395004	0.00188845	0.106981
ENSG00000131778	9557	CHD1L	protein_coding	47.2476	2787	2336.16	-0.056749	0.0244021	0.00191484	0.107992
ENSG00000177595	55367	PIDD1	protein_coding	66.0365	2886	365.513	0.208323	0.118522	0.00193351	0.10856
ENSG00000105723	2931	GSK3A	protein_coding	59.972	2045	1744.48	-0.127683	0.0674094	0.00195011	0.109007
ENSG00000272391	100101267	POM121C	protein_coding	54.9219	645	2569.71	0.0754161	0.035585	0.00196578	0.109399
ENSG00000092203	9878	TOX4	protein_coding	50.7058	677	2571.08	-0.0549276	0.023492	0.00197809	0.109602
ENSG00000133433	653689	GSTT2B	protein_coding	56.92	959	149.399	0.199936	0.115536	0.00202198	0.111544
ENSG00000142599	473	RERE	protein_coding	54.9759	691	1508.14	0.0876167	0.0430906	0.00203996	0.112047
ENSG00000023445	330	BIRC3	protein_coding	38.7609	664	2406.01	-0.13093	0.073057	0.00210988	0.112902
ENSG00000163235	7039	TGFA	protein_coding	59.0526	812	8715.77	-0.13684	0.0734005	0.00211809	0.112902
ENSG00000102879	11151	CORO1A	protein_coding	62.9696	756	371.198	0.151589	0.0851473	0.00208948	0.112902
ENSG00000065802	51665	ASB1	protein_coding	59.6577	743	1514.35	-0.119222	0.064481	0.00210965	0.112902
ENSG00000059145	64718	UNKL	protein_coding	62.0545	742	1175.58	-0.08051	0.039298	0.00209494	0.112902
ENSG00000163463	200185	KRTCAP2	protein_coding	56.0828	514.5	437.239	-0.144612	0.0803549	0.00210561	0.112902
ENSG00000277149	441250	TYW1B	protein_coding	48.1529	1543	70.9521	-0.258306	0.154262	0.0020976	0.112902
ENSG00000240972	4282	MIF	protein_coding	66.4368	557	661.32	0.364172	0.223945	0.00214776	0.113053
ENSG00000185187	59307	SIGIRR	protein_coding	64.3727	741	530.8	0.105723	0.0557631	0.00214108	0.113053
ENSG00000185436	163702	IFNLR1	protein_coding	60.089	1476	768.992	-0.135877	0.0756664	0.00213954	0.113053
ENSG00000162337	4041	LRP5	protein_coding	61.0922	551	2801.11	0.22002	0.125773	0.00215856	0.113115
ENSG00000008710	5310	PKD1	protein_coding	64.9252	666	1644.45	0.199425	0.115571	0.00218477	0.113115
ENSG00000160193	10785	WDR4	protein_coding	59.5918	1471	2110.15	-0.0978593	0.0506491	0.00217578	0.113115
ENSG00000105643	27106	ARRDC2	protein_coding	64.6643	615	472.685	-0.172465	0.101119	0.0021782	0.113115
ENSG00000128591	2318	FLNC	protein_coding	62.2878	9042	4572.88	0.0887847	0.0451463	0.00222341	0.113921
ENSG00000172725	57175	CORO1B	protein_coding	64.2592	1099	2911.76	0.138069	0.077557	0.00222737	0.113921
ENSG00000254681	NA	PKD1P5	transcribed_unprocessed_pseudogene	66.568	685.5	192.646	0.356041	0.221257	0.0022112	0.113921
ENSG00000101940	64743	WDR13	protein_coding	61.5273	771.5	900.99	0.112999	0.0613405	0.00224029	0.114119
ENSG00000160211	2539	G6PD	protein_coding	59.7744	817	1695.14	0.0756876	0.0367424	0.00226845	0.11509
ENSG00000229320	NA	KRT8P12	transcribed_processed_pseudogene	57.1111	1197.5	241.831	-0.159399	0.0944225	0.00229634	0.116039
ENSG00000116251	6146	RPL22	protein_coding	47.8719	786	7993.32	-0.0648936	0.0321685	0.00230803	0.116165
ENSG00000214026	6150;107987373	MRPL23	protein_coding	62.2559	666	404.339	-0.156136	0.0981409	0.00233977	0.117295
ENSG00000185800	1762	DMWD	protein_coding	61.9966	812.5	725.239	-0.115042	0.0640944	0.00235831	0.117614
ENSG00000178919	2304	FOXE1	protein_coding	60.9185	3462	758.382	-0.120035	0.0673598	0.00236527	0.117614
ENSG00000054967	84957	RELT	protein_coding	62.2396	2669	2185.18	-0.108706	0.059334	0.00237406	0.117614
ENSG00000158156	55113	XKR8	protein_coding	61.9287	1504	375.478	-0.168986	0.103154	0.00243904	0.119893
ENSG00000246705	55766	H2AFJ	protein_coding	56.5605	785	770.293	0.188311	0.114344	0.00243309	0.119893
ENSG00000100297	4174	MCM5	protein_coding	58.5725	572	5390.34	0.0825758	0.0396591	0.00246042	0.120475
ENSG00000198276	54963	UCKL1	protein_coding	60.5882	1530	1695.22	0.129907	0.0752835	0.00249807	0.121377
ENSG00000164877	79778	MICALL2	protein_coding	65.3318	874	1235.83	0.128669	0.0742109	0.00249052	0.121377
ENSG00000171466	54811	ZNF562	protein_coding	44.384	1030	1056.14	-0.071512	0.0346134	0.00251332	0.12165
ENSG00000062598	63916	ELMO2	protein_coding	51.239	1053	1666.47	-0.0672938	0.0324424	0.0025335	0.122159
ENSG00000137947	2959	GTF2B	protein_coding	43.1131	770	662.661	-0.0918945	0.0502516	0.00270453	0.122206
ENSG00000074181	4854	NOTCH3	protein_coding	60.0996	656	1421.7	0.218377	0.143782	0.00272707	0.122206
ENSG00000130175	5589	PRKCSH	protein_coding	60.7537	594.5	6866.62	0.0725018	0.0354748	0.00267451	0.122206
ENSG00000109814	7358	UGDH	protein_coding	46.7854	580.5	1323.94	0.0713451	0.0350702	0.00258846	0.122206
ENSG00000126088	7389	UROD	protein_coding	55.9302	901	1765.38	-0.0842126	0.0439613	0.00265016	0.122206
ENSG00000175334	8815	BANF1	protein_coding	54.5066	641	5866.01	-0.0714376	0.0371786	0.0026948	0.122206
ENSG00000130204	10452	TOMM40	protein_coding	63.1949	1707	4383.2	-0.0966773	0.052828	0.0026123	0.122206
ENSG00000188747	10811	NOXA1	protein_coding	69.6133	1571	53.3113	0.313952	0.211753	0.00272794	0.122206
ENSG00000162139	10825	NEU3	protein_coding	54.1692	746	1476.95	-0.0847488	0.043533	0.00265198	0.122206
ENSG00000164715	22853	LMTK2	protein_coding	46.9447	4757	1954.9	0.0711592	0.0355577	0.00272146	0.122206
ENSG00000092330	26277	AL096870.1	protein_coding	55.0239	885	1199.74	-0.0668232	0.0323831	0.00261452	0.122206
ENSG00000110107	27339	PRPF19	protein_coding	55.4557	796	5078.42	-0.063539	0.0307675	0.00272378	0.122206
ENSG00000204568	28973	MRPS18B	protein_coding	51.4732	1403.5	2645	-0.0690311	0.0337043	0.00257035	0.122206
ENSG00000136897	54534	MRPL50	protein_coding	35.012	3336	871.054	-0.0804455	0.0419779	0.00270088	0.122206
ENSG00000180834	79929	MAP6D1	protein_coding	63.6642	719.5	462.753	-0.168446	0.105447	0.00256646	0.122206
ENSG00000239382	84964	ALKBH6	protein_coding	59.5355	793	167.764	-0.206343	0.13409	0.0026348	0.122206
ENSG00000197362	136051	ZNF786	protein_coding	56.6422	3009	320.645	0.126167	0.0748504	0.00264509	0.122206
ENSG00000171262	283742	FAM98B	protein_coding	36.6731	1855.5	1809.63	-0.0704055	0.0347594	0.0026801	0.122206
ENSG00000243479	NA	MNX1-AS1	lncRNA	63.0163	1041	58.2994	-0.0096016	0.0254201	0.00258339	0.122206
ENSG00000268903	NA	AL627309.6	processed_pseudogene	67.6821	755	36.2827	0.480632	0.322275	0.00266799	0.122206
ENSG00000162066	51005	AMDHD2	protein_coding	66.7749	859	790.844	0.103263	0.0581606	0.00273865	0.122252
ENSG00000160305	23181	DIP2A	protein_coding	53.6726	2911	1907.7	0.0813504	0.0428511	0.00276773	0.122254
ENSG00000033100	54480	CHPF2	protein_coding	62.2243	1745.5	2213.06	-0.063491	0.0305928	0.00276064	0.122254
ENSG00000092929	201294	UNC13D	protein_coding	62.5749	695	5032.51	0.100072	0.0556851	0.00275243	0.122254
ENSG00000117877	10849	CD3EAP	protein_coding	60.4149	1445.5	1439.2	-0.116231	0.0687785	0.00277867	0.12231
ENSG00000139697	55206	SBNO1	protein_coding	41.8577	11121	4236.18	-0.0527382	0.0237925	0.00279105	0.122428
ENSG00000213465	402	ARL2	protein_coding	61.6374	812.5	310.926	0.185579	0.123826	0.00289011	0.124713
ENSG00000051523	1535	CYBA	protein_coding	64.3836	658	1552.1	0.124625	0.0768819	0.00294217	0.124713
ENSG00000174951	2523	FUT1	protein_coding	67.1783	815	336.85	-0.193171	0.130589	0.0028817	0.124713
ENSG00000101400	6640	SNTA1	protein_coding	64.731	2342	407.106	-0.104453	0.0609711	0.00287127	0.124713
ENSG00000136908	8818	DPM2	protein_coding	59.375	928	1384.3	-0.0927626	0.0520759	0.00290554	0.124713
ENSG00000213937	9080	CLDN9	protein_coding	64.4978	1583	218.45	0.143075	0.0922738	0.00293594	0.124713
ENSG00000160796	23218	NBEAL2	protein_coding	60.6805	827	3281.16	0.0792968	0.0406978	0.00291837	0.124713
ENSG00000173457	26472	PPP1R14B	protein_coding	62.0652	920	3443.04	-0.117646	0.0687111	0.00293269	0.124713
ENSG00000136213	55501	CHST12	protein_coding	55.7796	9023	336.671	0.127899	0.0789809	0.00295172	0.124713
ENSG00000167543	90313	TP53I13	protein_coding	65.2301	765.5	735.255	0.111759	0.0662202	0.00293866	0.124713
ENSG00000108592	117246	FTSJ3	protein_coding	53.2341	593	2951.62	-0.0688924	0.0359965	0.0029028	0.124713
ENSG00000186283	64222	TOR3A	protein_coding	59.3063	730	1600.54	-0.109931	0.0658018	0.00298333	0.125628
ENSG00000008283	1534	CYB561	protein_coding	62.2688	877	3045.28	-0.124535	0.0767828	0.00300069	0.125939
ENSG00000177084	5426	POLE	protein_coding	55.1305	733.5	8780.76	0.0644002	0.0311445	0.00304345	0.127094
ENSG00000183458	NA	AC138932.1	transcribed_unprocessed_pseudogene	68.1323	3716.5	76.8582	0.471546	0.355607	0.00304832	0.127094
ENSG00000104964	166	TLE5	protein_coding	62.0874	1012	2459.59	-0.0999258	0.0602645	0.00334245	0.127222
ENSG00000159461	267	AMFR	protein_coding	51.2689	685	2492.99	0.0509008	0.0234025	0.00331265	0.127222
ENSG00000105202	2091	FBL	protein_coding	56.7493	732	5597.87	-0.0729534	0.0397839	0.00331503	0.127222
ENSG00000180340	2535	FZD2	protein_coding	64.9148	2112	669.481	0.158175	0.106974	0.0031399	0.127222
ENSG00000073350	3993	LLGL2	protein_coding	63.5017	723	2153.62	0.1611	0.11608	0.00329481	0.127222
ENSG00000103495	4150	MAZ	protein_coding	62.4405	1384	4149.97	-0.103283	0.0603096	0.00307302	0.127222
ENSG00000132646	5111	PCNA	protein_coding	44.3746	1317.5	9363.21	0.076908	0.0382545	0.00313632	0.127222
ENSG00000277791	5691	PSMB3	protein_coding	53.0203	557	4872.12	-0.04497	0.0198075	0.00336358	0.127222
ENSG00000118181	6230	RPS25	protein_coding	49.2648	609.5	4456.56	-0.0812247	0.0447535	0.003213	0.127222
ENSG00000100241	6305	SBF1	protein_coding	64.3018	1262.5	3320	0.0909139	0.0517306	0.00321823	0.127222
ENSG00000116096	6697	SPR	protein_coding	61.236	1189.5	933.218	-0.125026	0.079425	0.00319111	0.127222
ENSG00000105329	7040	TGFB1	protein_coding	58.0133	479	1097.86	0.126818	0.0789941	0.00307077	0.127222
ENSG00000163931	7086	TKT	protein_coding	58.7052	1936	5465.92	0.072757	0.0373952	0.00320565	0.127222
ENSG00000105397	7297	TYK2	protein_coding	60.4096	628	1484.04	0.110238	0.0674674	0.0031592	0.127222
ENSG00000051128	9454	HOMER3	protein_coding	64.608	942.5	500.302	-0.14624	0.0966628	0.0032229	0.127222
ENSG00000172113	10201	NME6	protein_coding	54.3248	857.5	374.437	-0.100488	0.0607092	0.00328229	0.127222
ENSG00000105355	10226	PLIN3	protein_coding	59.4371	1535	2545.19	0.123629	0.0809018	0.00326391	0.127222
ENSG00000167797	10263	CDK2AP2	protein_coding	64.7163	923	1141.37	0.0769892	0.0415182	0.00335853	0.127222
ENSG00000213928	10379	IRF9	protein_coding	56.4342	658	133.201	-0.161276	0.110665	0.00317593	0.127222
ENSG00000130560	10422	UBAC1	protein_coding	56.2894	851	956.653	0.0744388	0.0397199	0.00323045	0.127222
ENSG00000010322	11188	NISCH	protein_coding	57.82	711.5	1149.62	0.0711395	0.0373239	0.00324753	0.127222
ENSG00000197417	23729	SHPK	protein_coding	56.0448	3838	148.035	-0.178087	0.127444	0.00335213	0.127222
ENSG00000166321	25961	NUDT13	protein_coding	44.5882	2010	91.7131	-0.185673	0.135006	0.00333556	0.127222
ENSG00000197019	29950	SERTAD1	protein_coding	53.7428	2084	441.878	0.147319	0.096564	0.00308981	0.127222
ENSG00000175482	57804	POLD4	protein_coding	60.8702	879.5	245.803	0.158742	0.108959	0.00324657	0.127222
ENSG00000115539	79031	PDCL3	protein_coding	45.0151	662	901.992	-0.0748425	0.0399372	0.00317102	0.127222
ENSG00000136710	84317	CCDC115	protein_coding	51.6238	1847	550.143	0.10834	0.067619	0.00332187	0.127222
ENSG00000104714	157697	ERICH1	protein_coding	51.0264	735	464.484	0.112766	0.070031	0.00318946	0.127222
ENSG00000177943	158056	MAMDC4	protein_coding	66.8025	3681	497.669	0.150522	0.0996787	0.00325374	0.127222
ENSG00000181638	286128	ZFP41	protein_coding	62.363	600	273.764	-0.123802	0.0793613	0.00320317	0.127222
ENSG00000015133	440193	CCDC88C	protein_coding	54.3169	933	412.125	0.130483	0.0843022	0.00315521	0.127222
ENSG00000101132	5203	PFDN4	protein_coding	41.2747	659	1098.72	-0.0716396	0.0382337	0.00340282	0.127407
ENSG00000178567	9852	EPM2AIP1	protein_coding	38.7914	543	489.834	0.101519	0.0620579	0.00340882	0.127407
ENSG00000172167	27085	MTBP	protein_coding	39.2112	911	716.982	-0.0812726	0.0457223	0.00338958	0.127407
ENSG00000146223	285855	RPL7L1	protein_coding	46.1211	952	8350.6	-0.0477551	0.0216351	0.00338844	0.127407
ENSG00000163110	10611	PDLIM5	protein_coding	42.9471	1189	5310.99	0.0552606	0.025947	0.00342235	0.127536
ENSG00000196428	9819	TSC22D2	protein_coding	39.6725	878	822.891	0.205021	0.154432	0.0034492	0.127782
ENSG00000118454	81573	ANKRD13C	protein_coding	38.5649	809	832.997	0.0977076	0.0593118	0.00344285	0.127782
ENSG00000106785	9830	TRIM14	protein_coding	61.0519	1230.5	1677.35	-0.137688	0.0908658	0.00350712	0.128108
ENSG00000038532	23274	CLEC16A	protein_coding	52.4814	1010	1304.41	0.0933753	0.055689	0.00347841	0.128108
ENSG00000144034	51002	TPRKB	protein_coding	39.9569	712	784.977	-0.108627	0.069769	0.00351884	0.128108
ENSG00000183145	53820	RIPPLY3	protein_coding	46.8329	2005	137.222	0.179606	0.133358	0.00349108	0.128108
ENSG00000167378	126298	IRGQ	protein_coding	52.5348	2210	1124.1	-0.0872586	0.0511	0.00351468	0.128108
ENSG00000241852	541565	C8orf58	protein_coding	60.3599	1848	438.652	-0.126424	0.0830178	0.00349502	0.128108
ENSG00000108826	51264	MRPL27	protein_coding	53.9701	732	1514.28	-0.0881467	0.0522407	0.00353717	0.128405
ENSG00000175564	7352	UCP3	protein_coding	57.4053	985	92.066	-0.0183347	0.0343965	0.00360902	0.128793
ENSG00000125731	10045	SH2D3A	protein_coding	62.8587	1304.5	769.205	-0.117175	0.0775721	0.00359758	0.128793
ENSG00000136938	10541	ANP32B	protein_coding	47.3071	687	6586.37	-0.0612818	0.030871	0.00360012	0.128793
ENSG00000167770	55611	OTUB1	protein_coding	59.63	1519	2619.08	-0.0619328	0.0314461	0.00359229	0.128793
ENSG00000106608	55665	URGCP	protein_coding	54.4839	592	1707.2	0.0763609	0.0425289	0.00357751	0.128793
ENSG00000100599	79890	RIN3	protein_coding	62.4709	860.5	736.31	-0.0985039	0.0612449	0.00359237	0.128793
ENSG00000184402	26039	SS18L1	protein_coding	60.6229	899	1332.03	-0.109773	0.0729387	0.00364201	0.12924
ENSG00000168140	114990	VASN	protein_coding	66.1932	2816	511.565	0.250198	0.202762	0.00363814	0.12924
ENSG00000160972	84988	PPP1R16A	protein_coding	66.5511	675	877.526	0.133659	0.0919212	0.00365879	0.129472
ENSG00000114383	11334	TUSC2	protein_coding	61.6391	762.5	468.11	-0.133754	0.0933987	0.00368734	0.129755
ENSG00000149289	85463	ZC3H12C	protein_coding	37.3974	8776	802.273	-0.102265	0.0651544	0.00368211	0.129755
ENSG00000099795	4713	NDUFB7	protein_coding	64.9441	532	790.675	0.295915	0.255503	0.00373134	0.130729
ENSG00000095906	10101	NUBP2	protein_coding	66.4097	908	825.08	0.14292	0.105928	0.00373571	0.130729
ENSG00000063245	29924	EPN1	protein_coding	60.3352	593	2074.94	0.120354	0.0806155	0.00374973	0.130857
ENSG00000142798	3339	HSPG2	protein_coding	63	708	6959.92	0.16219	0.110983	0.00381396	0.131139
ENSG00000181788	6478	SIAH2	protein_coding	59.4848	452	851.358	-0.113551	0.0761356	0.00382926	0.131139
ENSG00000166557	23423	TMED3	protein_coding	55.835	1450.5	2742.68	-0.0624044	0.0326177	0.00379239	0.131139
ENSG00000137522	55298	RNF121	protein_coding	53.0591	799	1842.63	-0.0695449	0.0389469	0.0038039	0.131139
ENSG00000156860	64319	FBRS	protein_coding	62.7451	1316	2335.17	-0.0799409	0.0463717	0.00383046	0.131139
ENSG00000133250	84330	ZNF414	protein_coding	71.8615	467	70.8484	0.25025	0.212695	0.00379138	0.131139
ENSG00000235194	90673	PPP1R3E	protein_coding	47.6832	1187	217.394	0.124665	0.0865746	0.00376913	0.131139
ENSG00000149948	8091	HMGA2	protein_coding	56.4648	1529	37.4719	-0.302422	0.276826	0.00388994	0.132101
ENSG00000141696	10609	P3H4	protein_coding	62.8118	692.5	1463.68	-0.107873	0.0728442	0.00387866	0.132101
ENSG00000120725	64374	SIL1	protein_coding	55.2036	581	607.98	0.112234	0.0766469	0.00387977	0.132101
ENSG00000111641	4839	NOP2	protein_coding	55.7143	889	4611.19	-0.0819035	0.0487266	0.00394315	0.132892
ENSG00000010626	10233	LRRC23	protein_coding	53.4211	969	107.207	-0.2003	0.171842	0.00393982	0.132892
ENSG00000204673	84335	AKT1S1	protein_coding	64.2509	1849	1690.97	-0.110222	0.0765673	0.00394479	0.132892
ENSG00000175137	80851	SH3BP5L	protein_coding	58.5446	3129	1665.98	0.077461	0.0449796	0.00399446	0.134207
ENSG00000183431	10946	SF3A3	protein_coding	46.3014	775.5	4762.16	-0.0372504	0.0158707	0.00401002	0.134373
ENSG00000084636	1307	COL16A1	protein_coding	63.5281	740	372.236	-0.118115	0.0845883	0.00404222	0.134888
ENSG00000175221	10025	MED16	protein_coding	65.2549	1301	325.558	0.169291	0.138522	0.00404673	0.134888
ENSG00000001630	1595	CYP51A1	protein_coding	40.4025	1238	126.202	0.447931	0.479778	0.00412684	0.135187
ENSG00000102317	5935	RBM3	protein_coding	54.4582	947	7461.87	-0.0715391	0.0410098	0.00412577	0.135187
ENSG00000127824	7277	TUBA4A	protein_coding	56.5991	771.5	4405.07	-0.0648805	0.0321718	0.00412925	0.135187
ENSG00000058056	8975	USP13	protein_coding	45.9725	1966	1060.55	-0.0614767	0.0322858	0.00411389	0.135187
ENSG00000162302	8986	RPS6KA4	protein_coding	64.9537	1508	3692.8	-0.0737225	0.0417256	0.00411686	0.135187
ENSG00000158716	54935	DUSP23	protein_coding	63.4921	729	191.144	-0.143858	0.113613	0.00406875	0.135187
ENSG00000103089	79152	FA2H	protein_coding	57.6867	1537	365.677	0.138773	0.106727	0.00413063	0.135187
ENSG00000116649	6723	SRM	protein_coding	64.1099	578	2780.65	-0.111098	0.0791182	0.00415933	0.135775
ENSG00000180758	80045	GPR157	protein_coding	59.0909	458	353.255	-0.147122	0.118179	0.00418142	0.136144
ENSG00000132478	85451	UNK	protein_coding	56.1557	655.5	758.894	0.0743167	0.04356	0.00420247	0.136478
ENSG00000100084	7290	HIRA	protein_coding	55.1492	1977.5	233.555	0.199916	0.191377	0.00434596	0.139356
ENSG00000147789	7553	ZNF7	protein_coding	56.3944	586.5	1045.43	-0.0913259	0.0596929	0.0043244	0.139356
ENSG00000179085	54344	DPM3	protein_coding	62.3457	486	117.125	0.230667	0.225177	0.00434625	0.139356
ENSG00000037757	84245	MRI1	protein_coding	67.5658	879.5	1009.53	-0.135932	0.108021	0.0043324	0.139356
ENSG00000100124	129138	ANKRD54	protein_coding	59.4429	809.5	624.496	-0.0873875	0.0557403	0.00433541	0.139356
ENSG00000060558	2769	GNA15	protein_coding	62.4531	799	698.531	-0.0908072	0.059192	0.00435795	0.139377
ENSG00000105379	2109	ETFB	protein_coding	59.7015	900	294.647	0.132038	0.104625	0.00440098	0.140398
ENSG00000116661	26232	FBXO2	protein_coding	65.2956	749.5	559.958	0.0995136	0.0684881	0.00442654	0.140858
ENSG00000057294	5318	PKP2	protein_coding	43.734	901	2860.96	0.0637864	0.034817	0.00446049	0.140994
ENSG00000138135	9023	CH25H	protein_coding	48.28	1686	41.3339	0.238362	0.251074	0.00447547	0.140994
ENSG00000198301	55153	SDAD1	protein_coding	40.7526	691.5	1900.55	-0.0658619	0.0369552	0.0044486	0.140994
ENSG00000148399	92715	DPH7	protein_coding	56.7213	920.5	1463.35	-0.082473	0.0519861	0.00446935	0.140994
ENSG00000185650	677	ZFP36L1	protein_coding	61.9919	1876.5	6194.41	-0.135335	0.114359	0.00452621	0.141885
ENSG00000144231	5433	POLR2D	protein_coding	47.953	1397.5	1902.94	-0.0576895	0.02999	0.00452375	0.141885
ENSG00000152082	80097	MZT2B	protein_coding	65.3846	480	478.537	0.264889	0.285875	0.0045528	0.142365
ENSG00000174775	3265	HRAS	protein_coding	64.6364	1070	583.743	-0.114824	0.0830588	0.00457567	0.142375
ENSG00000136371	10588	MTHFS	protein_coding	47.6425	751	14.907	0.480921	0.621511	0.00456924	0.142375
ENSG00000131408	7376	NR1H2	protein_coding	62.9661	1180	811.608	0.0866288	0.0566943	0.00459009	0.142473
ENSG00000180304	4947	OAZ2	protein_coding	53.7482	707	1700.4	-0.0581967	0.0306043	0.00467659	0.142664
ENSG00000127948	5447	POR	protein_coding	59.5224	628	1312.45	0.0898635	0.0610727	0.00473174	0.142664
ENSG00000090006	8425	LTBP4	protein_coding	64.0835	670	626.002	0.105667	0.0766919	0.00463113	0.142664
ENSG00000080189	51006	SLC35C2	protein_coding	57.2874	971	1821.33	0.0603044	0.0325892	0.00468516	0.142664
ENSG00000142327	57140	RNPEPL1	protein_coding	63.5033	908	1183.27	0.109357	0.0866927	0.00470509	0.142664
ENSG00000090924	64857	PLEKHG2	protein_coding	59.3181	554	1229.52	-0.0883582	0.0591307	0.00468452	0.142664
ENSG00000103037	79918	SETD6	protein_coding	56.3853	924	968.361	-0.099838	0.0715638	0.00467266	0.142664
ENSG00000143319	81875	ISG20L2	protein_coding	50.1759	1591	2375.98	-0.0589552	0.033181	0.00461861	0.142664
ENSG00000168395	84289	ING5	protein_coding	56.1404	822	1638.47	-0.0701248	0.0403808	0.00472655	0.142664
ENSG00000184887	90135	BTBD6	protein_coding	61.9778	1960.5	1699.19	-0.109452	0.0859416	0.00467141	0.142664
ENSG00000269190	115290	FBXO17	protein_coding	58.9603	1299	627.582	-0.0902234	0.0612465	0.0047061	0.142664
ENSG00000164236	651746	ANKRD33B	protein_coding	59.3629	5588.5	2035	-0.151105	0.143908	0.00472814	0.142664
ENSG00000082996	11342	RNF13	protein_coding	41.6202	796	992.513	0.0782806	0.048645	0.00474698	0.142782
ENSG00000132005	5989	RFX1	protein_coding	65.6927	848	343.089	0.131869	0.112698	0.00477132	0.142834
ENSG00000170791	79145	CHCHD7	protein_coding	42.1858	581	657.617	-0.0912127	0.0630642	0.00476822	0.142834
ENSG00000196976	8270	LAGE3	protein_coding	64.5943	949	332.887	-0.112727	0.0902013	0.00480839	0.143265
ENSG00000163938	26354	GNL3	protein_coding	42.9832	590	2413.03	-0.0640936	0.0362421	0.00480446	0.143265
ENSG00000158941	57805	CCAR2	protein_coding	56.9266	1264	5179.12	-0.0490569	0.0241531	0.00491015	0.145953
ENSG00000261183	NA	SPINT1-AS1	lncRNA	50.6383	629	196.281	0.131323	0.119714	0.00498259	0.147758
ENSG00000071859	9130	FAM50A	protein_coding	59.6111	763	2443.86	-0.107344	0.0843772	0.00501534	0.148381
ENSG00000168268	64943	NT5DC2	protein_coding	59.4915	772	1731.02	-0.0632582	0.0350666	0.00503915	0.148737
ENSG00000146872	11011	TLK2	protein_coding	44.5424	592	1284.78	-0.0608224	0.0339756	0.00509022	0.149894
ENSG00000255717	NA	SNHG1	lncRNA	43.2809	1806.5	3527.48	-0.0661319	0.0435373	0.00513093	0.150742
ENSG00000159110	3455	IFNAR2	protein_coding	46.0851	984	893.427	-0.0764069	0.0475188	0.00515366	0.151028
ENSG00000184076	29796	UQCR10	protein_coding	49.8576	750	1772.71	0.087046	0.0600825	0.00516459	0.151028
ENSG00000160803	56893	UBQLN4	protein_coding	56.1753	654	2618.39	-0.0581771	0.0315571	0.00522209	0.152357
ENSG00000146109	29777	ABT1	protein_coding	46.4832	2943	930.014	0.130299	0.124439	0.00523717	0.152445
ENSG00000104679	203069	R3HCC1	protein_coding	60.3862	969	1061.76	-0.0752908	0.0479347	0.00527412	0.152816
ENSG00000184207	283871	PGP	protein_coding	57.9866	1816	903.782	0.109635	0.0904598	0.00526343	0.152816
ENSG00000197858	8733	GPAA1	protein_coding	64.0525	890.5	1976.04	0.145149	0.134103	0.00535715	0.154867
ENSG00000164880	26173	INTS1	protein_coding	64.9137	586.5	3694.3	0.101514	0.0867881	0.00540671	0.155943
ENSG00000100711	79038	ZFYVE21	protein_coding	55.6828	603	968.068	0.0822436	0.0554637	0.00544356	0.156648
ENSG00000100288	1120	CHKB	protein_coding	59.6174	1031	66.4907	-0.0121241	0.0271933	0.00552366	0.157836
ENSG00000136574	2626	GATA4	protein_coding	62.4752	1064	52.9359	-0.00823621	0.0245825	0.00554732	0.157836
ENSG00000167110	2801	GOLGA2	protein_coding	54.8122	766	3252.4	0.0590496	0.0330125	0.00551396	0.157836
ENSG00000004142	26073	POLDIP2	protein_coding	55.0458	2097	3801.9	-0.0577025	0.0311208	0.00551923	0.157836
ENSG00000272686	NA	AC006333.2	lncRNA	41.6389	2099	42.4278	-0.00928747	0.0251749	0.00553714	0.157836
ENSG00000197324	26020	LRP10	protein_coding	56.5728	1780	4183.98	0.0717948	0.0434732	0.00556266	0.157917
ENSG00000157456	9133	CCNB2	protein_coding	45.1613	1064	1545.46	0.0624005	0.0361678	0.00561926	0.159166
ENSG00000128973	54982	CLN6	protein_coding	60.093	945	2022.82	-0.0842461	0.0871409	0.00563241	0.159182
ENSG00000159871	284348	LYPD5	protein_coding	59.052	1519	112.611	-0.140451	0.178326	0.00565567	0.159482
ENSG00000136802	56262	LRRC8A	protein_coding	58.0482	4161	6362.96	0.0911765	0.0677811	0.00568427	0.159932
ENSG00000185721	4733	DRG1	protein_coding	47.6518	612	2359.73	-0.0513746	0.026999	0.00574014	0.160977
ENSG00000162430	57190	SELENON	protein_coding	59.7357	4212	3942.54	-0.0534214	0.0289107	0.00574692	0.160977
ENSG00000143321	3068	HDGF	protein_coding	56.2299	963	16851.4	-0.0766894	0.0564788	0.00577535	0.161106
ENSG00000204427	7920	ABHD16A	protein_coding	57.8832	890.5	76.0446	0.0146392	0.0295327	0.00582802	0.161106
ENSG00000100462	10419	PRMT5	protein_coding	52.2566	600	5899.13	-0.061997	0.0360598	0.00581743	0.161106
ENSG00000017797	10928	RALBP1	protein_coding	48.7935	2310.5	6421.54	0.0614882	0.0352543	0.00579065	0.161106
ENSG00000204822	116540	MRPL53	protein_coding	56.8088	473.5	118.263	-0.0128546	0.0277946	0.00581798	0.161106
ENSG00000165244	195828	ZNF367	protein_coding	44.1009	3687	1204.68	0.0776573	0.0540877	0.00582365	0.161106
ENSG00000213988	7643	ZNF90	protein_coding	45.735	1240	144.613	-0.127697	0.152685	0.00587876	0.1618
ENSG00000123136	10212	DDX39A	protein_coding	59.4796	829	3325.88	-0.062085	0.0379822	0.00586674	0.1618
ENSG00000126456	3661	IRF3	protein_coding	60.9041	823	2798.52	0.0672974	0.0401096	0.00591591	0.16185
ENSG00000084733	10890	RAB10	protein_coding	41.1901	938	4755.13	0.0617013	0.0365755	0.00592081	0.16185
ENSG00000187049	51259	TMEM216	protein_coding	52.9111	908	417.678	-0.0836793	0.0630785	0.00591964	0.16185
ENSG00000232956	NA	SNHG15	lncRNA	53.3016	1052.5	1618.22	-0.0794437	0.0559838	0.00593179	0.16185
ENSG00000117620	23443	SLC35A3	protein_coding	36.9218	2180	1340.74	-0.0641971	0.038359	0.00599712	0.163279
ENSG00000113387	10923	SUB1	protein_coding	38.4361	636	3782.24	-0.0515548	0.0272283	0.00603514	0.163961
ENSG00000189410	400745	SH2D5	protein_coding	62.7863	564	609.872	-0.0252422	0.0479087	0.00606141	0.164321
ENSG00000177169	8408	ULK1	protein_coding	65.3179	1262	1118.11	0.139369	0.237856	0.00610471	0.164955
ENSG00000106299	8976	WASL	protein_coding	39.9954	4363	1396.21	0.0641954	0.0393099	0.00611129	0.164955
ENSG00000168397	23192	ATG4B	protein_coding	56.7518	741.5	2513.7	0.081451	0.0595238	0.00613249	0.164955
ENSG00000078808	51150	SDF4	protein_coding	63.7326	2079	2857.91	-0.0526884	0.0286947	0.00613703	0.164955
ENSG00000101160	1522	CTSZ	protein_coding	59.9148	801	3662.72	-0.0950618	0.0862734	0.00624318	0.165427
ENSG00000196547	4122	MAN2A2	protein_coding	59.3418	680.5	4076.24	-0.0772465	0.0542112	0.00629592	0.165427
ENSG00000110921	4598	MVK	protein_coding	60.339	1509	1159.36	0.109606	0.112685	0.00627677	0.165427
ENSG00000148291	6835	SURF2	protein_coding	63.6943	676	519.46	-0.111891	0.142004	0.0062717	0.165427
ENSG00000130856	7776	ZNF236	protein_coding	48.4505	1144	375.023	0.0789406	0.0597603	0.0062165	0.165427
ENSG00000108370	8787	RGS9	protein_coding	51.8929	2158	184.289	0.104594	0.104273	0.00622646	0.165427
ENSG00000160360	26086	GPSM1	protein_coding	66.2614	2192	501.697	0.116445	0.137871	0.00630777	0.165427
ENSG00000147804	55630	SLC39A4	protein_coding	66.2093	684	623.257	0.0128638	0.0278201	0.00631169	0.165427
ENSG00000138771	57619	SHROOM3	protein_coding	52.354	611	3317.24	0.054653	0.0306909	0.00629211	0.165427
ENSG00000136830	64855	FAM129B	protein_coding	62.2872	654	9256.42	-0.0834601	0.0617868	0.00629433	0.165427
ENSG00000175213	79797	ZNF408	protein_coding	60.6679	575	192.677	0.112055	0.135315	0.00624158	0.165427
ENSG00000278709	NA	NKILA	lncRNA	58.3854	1581	151.483	-0.115852	0.154656	0.00624341	0.165427
ENSG00000176108	79643	CHMP6	protein_coding	57.7643	674	425.096	0.0174174	0.032804	0.00635506	0.166218
ENSG00000233966	NA	UBE2SP1	processed_pseudogene	64.574	669	84.8002	-0.0133921	0.0282595	0.00638021	0.166531
ENSG00000129473	599	BCL2L2	protein_coding	61.9048	572	2053.46	-0.00653315	0.0235776	0.00642911	0.167113
ENSG00000167967	1877	E4F1	protein_coding	65.3199	940	867.245	0.0928258	0.0824667	0.00648146	0.167113
ENSG00000110700	6207	RPS13	protein_coding	47.8197	575.5	3992.2	-0.0637028	0.0399185	0.00651758	0.167113
ENSG00000149136	6749	SSRP1	protein_coding	53.1261	948	12279.3	-0.0691622	0.0402578	0.00652155	0.167113
ENSG00000203485	64423	INF2	protein_coding	63.5082	1689	3313.86	0.0822249	0.0642677	0.00651085	0.167113
ENSG00000130363	83861	RSPH3	protein_coding	45.3301	2039.5	647.634	0.0666089	0.0430263	0.00648095	0.167113
ENSG00000125611	84269	CHCHD5	protein_coding	60.8303	691	342.644	0.110191	0.14684	0.00651017	0.167113
ENSG00000227500	113178	SCAMP4	protein_coding	61.2565	783	1118.2	0.0937376	0.0788188	0.00642614	0.167113
ENSG00000197136	399909	PCNX3	protein_coding	61.6525	1229	4638.14	0.141411	0.161716	0.00648394	0.167113
ENSG00000215908	NA	CROCCP2	transcribed_unprocessed_pseudogene	58.1359	2029	613.017	0.111766	0.17377	0.00654122	0.167278
ENSG00000125817	1059	CENPB	protein_coding	66.5052	2890	2504.58	-0.0719144	0.0493041	0.0065877	0.167824
ENSG00000204116	53344	CHIC1	protein_coding	35.4523	3479	330.791	-0.10011	0.114413	0.00658916	0.167824
ENSG00000166402	7275	TUB	protein_coding	59.4656	2019	779.093	-0.0855328	0.0699489	0.00660403	0.167865
ENSG00000174307	23612	PHLDA3	protein_coding	60.7296	778.5	823.232	0.103261	0.114609	0.00664564	0.168583
ENSG00000186350	6256	RXRA	protein_coding	61.492	5376	1062.08	0.096523	0.0966703	0.00671919	0.169567
ENSG00000119673	10965	ACOT2	protein_coding	57.2153	1578	289.694	-0.101978	0.125425	0.00675155	0.169567
ENSG00000249115	23354	HAUS5	protein_coding	58.9512	2758	1412.84	0.0747964	0.0546555	0.00672356	0.169567
ENSG00000198648	27347	STK39	protein_coding	38.4372	2214	472.855	-0.0719005	0.0502362	0.00674369	0.169567
ENSG00000131584	116983	ACAP3	protein_coding	65.5945	819	696.241	0.0870892	0.0723919	0.00674442	0.169567
ENSG00000063660	2817	GPC1	protein_coding	64.9371	1085	1283.89	0.113752	0.564966	0.00687439	0.170001
ENSG00000099326	7593	MZF1	protein_coding	63.3148	2486	729.034	-0.014575	0.0294149	0.00692015	0.170001
ENSG00000136156	9445	ITM2B	protein_coding	37.8583	1098	3480.42	0.0626872	0.0399738	0.00683096	0.170001
ENSG00000110697	9600	PITPNM1	protein_coding	64.6059	557	1443.2	0.0967341	0.0962791	0.00690807	0.170001
ENSG00000179981	10194	TSHZ1	protein_coding	51.883	4891	78.0811	0.0128435	0.0277599	0.00689236	0.170001
ENSG00000100023	23759	PPIL2	protein_coding	53.1035	1830.5	2168.72	0.0696733	0.0480422	0.0068296	0.170001
ENSG00000069998	27440	HDHD5	protein_coding	59.4219	1591	1453.71	-0.0541221	0.0311221	0.00682784	0.170001
ENSG00000159069	54461	FBXW5	protein_coding	66.3851	1687	1577.72	0.0212981	0.0388788	0.006869	0.170001
ENSG00000167721	55720	TSR1	protein_coding	51.1628	794	6038.18	-0.0610179	0.0357918	0.00687014	0.170001
ENSG00000105771	56006	SMG9	protein_coding	61.2847	650	1913.84	-0.0580709	0.0360177	0.00693032	0.170001
ENSG00000178761	57184	FAM219B	protein_coding	54.5236	742	1384.91	-0.0663749	0.0444714	0.00685026	0.170001
ENSG00000090674	57192	MCOLN1	protein_coding	61.9092	712	299.515	-0.091039	0.0900487	0.00688816	0.170001
ENSG00000087263	55239	OGFOD1	protein_coding	45.0342	595	2097.19	-0.0570318	0.0342747	0.00696071	0.170283
ENSG00000136444	55316	RSAD1	protein_coding	58.9751	979.5	1051.47	-0.102163	0.104933	0.00696874	0.170283
ENSG00000079459	2222	FDFT1	protein_coding	48.8327	1515	7185.12	0.113736	0.107401	0.00701134	0.170439
ENSG00000141568	3607	FOXK2	protein_coding	55.5382	782.5	2941.13	0.0951457	0.0927608	0.00701562	0.170439
ENSG00000076924	56949	XAB2	protein_coding	61.6367	1698	709.746	0.0961299	0.109623	0.00699301	0.170439
ENSG00000198863	146923	RUNDC1	protein_coding	58.9298	1439	1037.84	-0.0833572	0.0712687	0.0070983	0.172117
ENSG00000186908	23390	ZDHHC17	protein_coding	42.5666	641	1113.56	-0.0666754	0.0447936	0.00712771	0.172499
ENSG00000160957	9401	RECQL4	protein_coding	65.268	884.5	2634.8	0.075572	0.0581554	0.00714405	0.172564
ENSG00000254986	10072	DPP3	protein_coding	59.488	606	3766.16	-0.0534646	0.0315852	0.00723656	0.17271
ENSG00000102854	10232	MSLN	protein_coding	65.2922	1652	1054.95	0.105121	0.160395	0.00716585	0.17271
ENSG00000105171	10775	POP4	protein_coding	53.4545	608	989.082	-0.068452	0.0479624	0.00719197	0.17271
ENSG00000184363	11187	PKP3	protein_coding	70.027	687	1144.87	0.0884667	0.0796929	0.00720846	0.17271
ENSG00000105669	11316	COPE	protein_coding	62.8647	868	1454.72	0.0708007	0.0519199	0.00725053	0.17271
ENSG00000125458	30833	NT5C	protein_coding	65.075	723	493.835	-0.0901005	0.0951745	0.00725946	0.17271
ENSG00000196456	285971	ZNF775	protein_coding	69.3056	675	85.5335	-0.0118388	0.0269151	0.00724931	0.17271
ENSG00000087995	339175	METTL2A	protein_coding	45.1041	2046.5	724.223	-0.0676888	0.0475294	0.00723204	0.17271
ENSG00000189280	2709	GJB5	protein_coding	56.7528	1355	698.508	-0.0804612	0.0691966	0.00729925	0.17287
ENSG00000100429	83933	HDAC10	protein_coding	65.5067	1136.5	92.486	-0.0115228	0.0266907	0.0072837	0.17287
ENSG00000197363	340385	ZNF517	protein_coding	63.0041	1537.5	108.109	-0.0147182	0.0297624	0.00730727	0.17287
ENSG00000014216	823	CAPN1	protein_coding	61.0731	588.5	7911.76	0.0588017	0.0369647	0.00739763	0.173707
ENSG00000071894	29894	CPSF1	protein_coding	62.8041	658	4547.84	0.0603455	0.0383275	0.0073933	0.173707
ENSG00000128791	57045	TWSG1	protein_coding	41.151	2311	5663.64	0.0531252	0.0304756	0.00736456	0.173707
ENSG00000158106	114822	RHPN1	protein_coding	66.9012	3656	859.875	0.0111733	0.0264043	0.00737175	0.173707
ENSG00000106153	51142	CHCHD2	protein_coding	53.4195	745.5	5362.85	0.0850657	0.0764322	0.00742341	0.173989
ENSG00000169035	5650	KLK7	protein_coding	52.0997	1483	1527.76	0.0982419	0.114697	0.00746469	0.174427
ENSG00000167965	64223	MLST8	protein_coding	62.7826	855	1035.09	0.07021	0.0511126	0.00746974	0.174427
ENSG00000063169	29998	BICRA	protein_coding	65.132	4504.5	412.179	-0.0847895	0.155431	0.00749842	0.174774
ENSG00000197622	56882	CDC42SE1	protein_coding	49.8529	2379	5617.58	-0.0597631	0.0387653	0.00763505	0.177631
ENSG00000144224	23190	UBXN4	protein_coding	41.4605	558.5	4996.78	0.0540492	0.0320709	0.00768666	0.178503
ENSG00000150753	22948	CCT5	protein_coding	45.5856	762	16848.7	-0.0404033	0.0188755	0.00780238	0.180858
ENSG00000020256	55734	ZFP64	protein_coding	53.1496	1375	1277.34	0.0786186	0.0661641	0.00784023	0.181402
ENSG00000162104	115	ADCY9	protein_coding	54.5337	697	535.193	0.0750535	0.0653979	0.00802142	0.182123
ENSG00000153113	831	CAST	protein_coding	44.1035	1436	14009	0.0698564	0.049354	0.00808762	0.182123
ENSG00000189143	1364	CLDN4	protein_coding	57.4489	1831	7314.18	0.0186199	0.0343298	0.008046	0.182123
ENSG00000185920	5727	PTCH1	protein_coding	49.7205	881	494.336	0.0790642	0.0752755	0.00796768	0.182123
ENSG00000087510	7022	TFAP2C	protein_coding	62.0354	1672	952.486	-0.00587636	0.0232764	0.00801767	0.182123
ENSG00000144021	9391	CIAO1	protein_coding	59.3559	1140.5	3359.61	-0.0158893	0.0307411	0.0079731	0.182123
ENSG00000135622	10505	SEMA4F	protein_coding	59.2912	1474.5	779.473	-0.0829843	0.0919601	0.00799586	0.182123
ENSG00000013288	23324	MAN2B2	protein_coding	58.1034	2968	1817.79	0.0806431	0.0800903	0.00803246	0.182123
ENSG00000158158	26504	CNNM4	protein_coding	56.7622	668.5	1024.71	-0.0689174	0.0514494	0.0080463	0.182123
ENSG00000181555	29072	SETD2	protein_coding	42.7435	4231	1893.52	-0.0545273	0.033628	0.00808248	0.182123
ENSG00000146834	56257	MEPCE	protein_coding	61.0929	1463.5	2140.87	-0.0640228	0.0451526	0.008061	0.182123
ENSG00000122783	78996	CYREN	protein_coding	55.0125	1162.5	1668.04	-0.0518061	0.0307429	0.00808234	0.182123
ENSG00000104518	79792	GSDMD	protein_coding	64.7137	977.5	1760.48	0.0739793	0.0631704	0.00802278	0.182123
ENSG00000149532	79869	CPSF7	protein_coding	53.2852	651	5463.1	-0.0549236	0.0324953	0.0079327	0.182123
ENSG00000279095	NA	AC243964.3	TEC	48.3235	2028	410.628	0.0685783	0.0595191	0.00808148	0.182123
ENSG00000171823	144699	FBXL14	protein_coding	57.2167	1413.5	210.383	0.0135731	0.0283977	0.00814642	0.183121
ENSG00000089775	7597	ZBTB25	protein_coding	46.7265	1767	661.688	-0.0633259	0.044826	0.00820703	0.183829
ENSG00000182768	51335	NGRN	protein_coding	49.4971	2784	883.422	0.0797825	0.0780682	0.00820372	0.183829
ENSG00000133026	4628	MYH10	protein_coding	47.619	711	4206.3	0.0723474	0.0569185	0.00824327	0.184014
ENSG00000112511	5252	PHF1	protein_coding	60.5023	933	1157.49	-0.0722648	0.0609003	0.00824445	0.184014
ENSG00000141959	5211	PFKL	protein_coding	63.5557	2382.5	3775.9	0.0872896	0.122904	0.00829165	0.184059
ENSG00000067057	5214	PFKP	protein_coding	57.6872	605	4193.07	0.0799118	0.0747985	0.00827653	0.184059
ENSG00000204569	5514	PPP1R10	protein_coding	49.5528	559	2961.64	0.0482777	0.0272137	0.00828625	0.184059
ENSG00000113552	10007	GNPDA1	protein_coding	52.551	754	2149.67	-0.0616361	0.0444956	0.00830474	0.184059
ENSG00000156697	10813	UTP14A	protein_coding	48.0782	2156.5	1368.1	-0.0536334	0.0330611	0.00832279	0.184079
ENSG00000068137	79990	PLEKHH3	protein_coding	67.872	2406	288.797	0.0818195	0.140069	0.00833478	0.184079
ENSG00000172270	682	BSG	protein_coding	61.5274	824.5	4955.95	0.100902	0.109473	0.00840151	0.184986
ENSG00000015532	64132	XYLT2	protein_coding	61.6196	2107	1339.86	0.0700047	0.057598	0.00840514	0.184986
ENSG00000177000	4524	MTHFR	protein_coding	58.639	2387	441.067	0.0795794	0.0846743	0.00844736	0.185592
ENSG00000135454	2583	B4GALNT1	protein_coding	62.7464	1318	1961.99	-0.0151537	0.0301288	0.00852361	0.186942
ENSG00000137497	4926	NUMA1	protein_coding	54.5792	876	11910.4	0.0732631	0.0602401	0.00860056	0.188303
ENSG00000139343	6636	SNRPF	protein_coding	38.8818	787	2921.97	-0.0700205	0.0579133	0.00862159	0.188437
ENSG00000070444	4335	MNT	protein_coding	63.6364	580	738.322	-0.0725703	0.263174	0.00873257	0.188579
ENSG00000140990	4716	NDUFB10	protein_coding	58.963	675	1585.74	-0.0680666	0.063271	0.00869557	0.188579
ENSG00000198792	25829	TMEM184B	protein_coding	60.4787	586	3603.76	0.0697992	0.056635	0.00866568	0.188579
ENSG00000162396	25973	PARS2	protein_coding	54.0323	2356	264.019	-0.0805951	0.104316	0.0086831	0.188579
ENSG00000196950	57181	SLC39A10	protein_coding	39.1231	593	5370.89	0.0654073	0.0478877	0.0087173	0.188579
ENSG00000126653	84081	NSRP1	protein_coding	43.3889	582	1221.77	-0.0518401	0.0314694	0.0086498	0.188579
ENSG00000173950	152002	XXYLT1	protein_coding	59.1702	640	350.571	-0.0377927	0.106518	0.00872254	0.188579
ENSG00000143641	2590	GALNT2	protein_coding	55.0578	2766	5089.59	0.0688716	0.0528828	0.00877311	0.188883
ENSG00000163728	151613	TTC14	protein_coding	37.9947	836	1056.23	0.0652976	0.0489299	0.00877656	0.188883
ENSG00000185236	9230	RAB11B	protein_coding	60.3383	577	726.194	0.0142106	0.0289775	0.00881914	0.189155
ENSG00000179833	9792	SERTAD2	protein_coding	58.8951	1068	1240.01	-0.0894314	0.121476	0.00880477	0.189155
ENSG00000135446	1019	CDK4	protein_coding	57.3333	773	4679.56	-0.060297	0.0410284	0.0088399	0.189279
ENSG00000185838	54584	GNB1L	protein_coding	66.4534	1136.5	73.936	0.0100197	0.0255761	0.00890619	0.190375
ENSG00000167182	6668	SP2	protein_coding	56.8599	506	806.643	0.0800609	0.0996041	0.00898891	0.191496
ENSG00000071243	54556	ING3	protein_coding	38.4523	1582.5	427.421	-0.0673333	0.0549527	0.00898004	0.191496
ENSG00000141858	90378	SAMD1	protein_coding	64.1867	750	1232.86	-0.0830601	0.0999803	0.00904069	0.192275
ENSG00000179409	50628	GEMIN4	protein_coding	57.729	1048	2520.54	-0.0453237	0.0255375	0.00914651	0.194198
ENSG00000137492	5612	THAP12	protein_coding	37.0577	882	4241.05	-0.0457187	0.0269366	0.00922054	0.195441
ENSG00000061936	6433	SFSWAP	protein_coding	52.4422	2636	1800.37	0.0653842	0.0522436	0.00926104	0.195627
ENSG00000161618	126133	ALDH16A1	protein_coding	66.0202	2258.5	434.775	0.0759753	0.0947159	0.00926049	0.195627
ENSG00000203499	NA	IQANK1	protein_coding	64.2523	699	1472.55	-0.011454	0.0264732	0.00927575	0.195627
ENSG00000215021	11331	PHB2	protein_coding	58.2277	873	5611.77	-0.0549066	0.0376411	0.00930427	0.195701
ENSG00000169682	83985	SPNS1	protein_coding	63.7187	1781.5	86.4873	-0.0104719	0.0258764	0.00931025	0.195701
ENSG00000204991	84501	SPIRE2	protein_coding	59.5954	1596	539.304	0.0639286	0.0502502	0.0094262	0.196828
ENSG00000111911	135114	HINT3	protein_coding	38.797	3325	763.5	0.0661374	0.0563243	0.00940122	0.196828
ENSG00000165359	203522	INTS6L	protein_coding	40.6045	3660.5	82.1834	0.0139359	0.028696	0.00941288	0.196828
ENSG00000182393	282618	IFNL1	protein_coding	57.5484	775	48.9517	0.00814951	0.0245033	0.0093968	0.196828
ENSG00000177663	23765	IL17RA	protein_coding	54.9288	4578.5	1025.91	0.0659568	0.0560559	0.00945799	0.197166
ENSG00000198911	6721	SREBF2	protein_coding	57.0977	796	6435.8	0.0772556	0.0933656	0.00957114	0.197986
ENSG00000239306	10432	RBM14	protein_coding	61.3388	693	3068.69	-0.0533297	0.0348482	0.00957567	0.197986
ENSG00000165678	27069	GHITM	protein_coding	41.1839	2382	6615.24	-0.0434503	0.0241971	0.00955091	0.197986
ENSG00000139620	54934	KANSL2	protein_coding	47.8632	831	1412.4	-0.0547649	0.0366969	0.00953448	0.197986
ENSG00000149596	57158	JPH2	protein_coding	59.2824	3355	3389.5	-0.0753282	0.085632	0.00955572	0.197986
ENSG00000129235	84817	TXNDC17	protein_coding	43.977	511.5	1052.85	0.0649988	0.0551172	0.00961364	0.198446
ENSG00000185507	3665	IRF7	protein_coding	66.9583	1554	244.937	0.0185169	0.0344595	0.00970465	0.198487
ENSG00000113318	4437	MSH3	protein_coding	41.2429	3295	536.466	-0.0670241	0.0612763	0.00971826	0.198487
ENSG00000123737	5393	EXOSC9	protein_coding	42.0332	980.5	1396.85	-0.0609575	0.0465697	0.00963932	0.198487
ENSG00000102978	5432	POLR2C	protein_coding	54.0492	777	3040.52	-0.0571942	0.0372853	0.00974685	0.198487
ENSG00000149418	6768	ST14	protein_coding	61.7492	1053.5	3511.83	0.0203266	0.0369794	0.00975389	0.198487
ENSG00000033050	10061	ABCF2	protein_coding	52.9583	941	4844.5	-0.0525439	0.0351941	0.00976573	0.198487
ENSG00000165516	23588	KLHDC2	protein_coding	39.0622	827	636.436	0.024901	0.0455883	0.00971933	0.198487
ENSG00000124786	51000	SLC35B3	protein_coding	40.6818	2137	620.645	0.064609	0.0552673	0.00978038	0.198487
ENSG00000134294	54407	SLC38A2	protein_coding	38.297	723.5	7840.54	0.0684646	0.0601046	0.00981346	0.198487
ENSG00000198746	63906	GPATCH3	protein_coding	56.6219	546	568.848	-0.0611578	0.0483025	0.00977287	0.198487
ENSG00000171236	116844	LRG1	protein_coding	58.4143	1588	263.43	0.0258641	0.0476993	0.00981656	0.198487
ENSG00000173137	203054	ADCK5	protein_coding	64.2044	810	267.724	0.0353282	0.0833596	0.00973293	0.198487
ENSG00000214176	NA	PLEKHM1P1	transcribed_unprocessed_pseudogene	58.1936	2362	586.05	0.0682159	0.062793	0.00981987	0.198487
ENSG00000132329	10267	RAMP1	protein_coding	65.0131	778.5	71.7133	0.00967448	0.0253498	0.00986273	0.1989
ENSG00000126705	27245	AHDC1	protein_coding	64.0627	723.5	1307.26	0.02407	0.0441596	0.00987181	0.1989
ENSG00000166311	6609	SMPD1	protein_coding	59.8648	1397.5	257.464	-0.0625808	0.215758	0.00993141	0.199747
ENSG00000170412	55890	GPRC5C	protein_coding	61.8051	1554	187.113	0.0129173	0.0277414	0.00994544	0.199747
ENSG00000163545	81788	NUAK2	protein_coding	59.0995	2730	2608.3	-0.0713834	0.0913337	0.00996553	0.199833
ENSG00000215193	55670	PEX26	protein_coding	59.1258	2082	2120.73	-0.0376229	0.0970212	0.010018	0.200566
ENSG00000069966	10681	GNB5	protein_coding	49.4201	971.5	752.937	0.0634818	0.0544434	0.010092	0.201728
ENSG00000141753	3487	IGFBP4	protein_coding	62.6304	2205	5507.68	-0.0189687	0.0346273	0.0101588	0.202093
ENSG00000168488	11273	ATXN2L	protein_coding	59.7115	778	7026.6	-0.0445445	0.0253039	0.010132	0.202093
ENSG00000166016	25841	ABTB2	protein_coding	63.0321	2735.5	248.697	-0.074107	0.149708	0.0101857	0.202093
ENSG00000217930	51025	PAM16	protein_coding	59.0504	579	184.042	-0.0136553	0.02828	0.0101903	0.202093
ENSG00000163093	129880	BBS5	protein_coding	46.8633	1649	29.0322	0.00725648	0.0240932	0.0101832	0.202093
ENSG00000139629	11226	GALNT6	protein_coding	58.871	567	2431.14	-0.0198802	0.0360466	0.0102114	0.202196
ENSG00000143499	56950	SMYD2	protein_coding	46.9084	1681.5	1713.09	0.0451542	0.0263701	0.0102595	0.202512
ENSG00000149932	124446	TMEM219	protein_coding	55.5257	979.5	929.993	0.0551895	0.0386449	0.0102471	0.202512
ENSG00000106049	11112	HIBADH	protein_coding	44.6963	1143.5	1129.81	0.0484394	0.0300492	0.0103427	0.203837
ENSG00000105732	64763	ZNF574	protein_coding	61.3946	3198	696.727	0.0635047	0.052182	0.0103814	0.204281
ENSG00000132603	51388	NIP7	protein_coding	44.9892	929.5	2569.53	-0.060101	0.0508293	0.0104191	0.204504
ENSG00000172890	55191	NADSYN1	protein_coding	55.7305	820	2397.9	0.0633452	0.0553619	0.0104251	0.204504
ENSG00000114942	1933	EEF1B2	protein_coding	48.6967	701	8507.92	-0.0443145	0.0257408	0.0105261	0.205668
ENSG00000137414	51439	FAM8A1	protein_coding	41.1765	4726	548.795	0.0679047	0.123091	0.0105333	0.205668
ENSG00000174871	254263	CNIH2	protein_coding	64.6388	897.5	110.712	-0.00956183	0.0253144	0.0105185	0.205668
ENSG00000104823	1891	ECH1	protein_coding	57.8571	560	517.954	0.0108895	0.026142	0.0106405	0.206329
ENSG00000103335	9780	PIEZO1	protein_coding	63.7647	663	11294.5	-0.0653545	0.0581815	0.0106311	0.206329
ENSG00000166133	27079	RPUSD2	protein_coding	58.4082	1558	440.983	-0.0647753	0.127875	0.0105906	0.206329
ENSG00000151690	54842	MFSD6	protein_coding	43.7488	577.5	1520.13	0.0592898	0.0475001	0.0106507	0.206329
ENSG00000185127	387263	C6orf120	protein_coding	45.7818	2667	597.238	0.0594074	0.046556	0.0106353	0.206329
ENSG00000235363	NA	SNRPGP10	processed_pseudogene	39.1111	225	175.809	-0.0206909	0.0371556	0.0106651	0.206329
ENSG00000074855	57719	ANO8	protein_coding	66.2041	3041.5	405.17	0.0680393	0.0944009	0.0106974	0.206504
ENSG00000186594	84981	MIR22HG	lncRNA	57.193	584	1129.72	-0.0458506	0.154234	0.0107069	0.206504
ENSG00000072840	2121	EVC	protein_coding	60.0382	588	1700.96	-0.06773	0.0841087	0.0110613	0.207381
ENSG00000140905	2653	GCSH	protein_coding	40.0347	907.5	112.883	0.0118547	0.0268449	0.0110243	0.207381
ENSG00000143621	3608	ILF2	protein_coding	46.2302	1008	9212.26	-0.0412003	0.0232548	0.0110825	0.207381
ENSG00000130702	3911	LAMA5	protein_coding	65.3418	680	11736.1	0.0130731	0.0280028	0.010853	0.207381
ENSG00000119383	5524	PTPA	protein_coding	59.3164	949	5289.46	-0.0635872	0.0568486	0.0110955	0.207381
ENSG00000143106	5686	PSMA5	protein_coding	43.166	1503.5	4678.01	-0.0394903	0.0218808	0.0110093	0.207381
ENSG00000031698	6301	SARS	protein_coding	50.3032	1216.5	2811.02	-0.0453946	0.0272395	0.0110747	0.207381
ENSG00000135250	6733	SRPK2	protein_coding	43.8122	715	1307.25	-0.0521686	0.0357597	0.011057	0.207381
ENSG00000138095	10128	LRPPRC	protein_coding	41.5569	1209	5811.9	-0.0540054	0.0388026	0.0109986	0.207381
ENSG00000183864	10766	TOB2	protein_coding	58.9812	2557	2804.73	-0.0531427	0.162854	0.0110443	0.207381
ENSG00000167685	55311	ZNF444	protein_coding	67.6698	614	573.198	-0.0293985	0.0568116	0.0109105	0.207381
ENSG00000171163	55657	ZNF692	protein_coding	61.3122	859	2111.04	-0.0657099	0.0754937	0.0110295	0.207381
ENSG00000106603	55744	COA1	protein_coding	47.6712	1006	1911.22	-0.0452799	0.0267277	0.0109157	0.207381
ENSG00000116691	60672	MIIP	protein_coding	64.1885	955	638.443	0.0312931	0.0704344	0.0110971	0.207381
ENSG00000135686	79786	KLHL36	protein_coding	62.5633	1974	3022.15	-0.017984	0.0335112	0.010947	0.207381
ENSG00000167118	81605	URM1	protein_coding	56.7666	1701.5	2184.45	-0.0458563	0.0275003	0.010844	0.207381
ENSG00000169446	93380	MMGT1	protein_coding	39.2188	3738	1382.63	-0.0535768	0.0378951	0.0109287	0.207381
ENSG00000181873	200205	IBA57	protein_coding	53.9786	7828	571.937	0.0656257	0.0788901	0.0110468	0.207381
ENSG00000228594	643988	FNDC10	protein_coding	70.7156	2124	112.632	0.00919691	0.0250523	0.0109955	0.207381
ENSG00000218416	100130449	AC110619.1	lncRNA	56.4706	1604.5	1192.23	0.0543297	0.203139	0.0109109	0.207381
ENSG00000131797	NA	CLUHP3	transcribed_unprocessed_pseudogene	57.2119	1449	814.376	-0.0546975	0.039621	0.0109039	0.207381
ENSG00000173171	4580	MTX1	protein_coding	59.3023	1085	1045.87	-0.0370787	0.089809	0.011143	0.207932
ENSG00000079462	5050	PAFAH1B3	protein_coding	61.2002	647.5	1198.42	0.0635509	0.130256	0.0112684	0.209961
ENSG00000133935	11161	ERG28	protein_coding	48.8416	2633	2504.66	0.0646164	0.0725318	0.0113267	0.210737
ENSG00000178913	6879	TAF7	protein_coding	46.4217	603	2304.78	-0.0497759	0.0332759	0.0113626	0.210783
ENSG00000141577	22994	CEP131	protein_coding	65.564	2595.5	688.541	0.0211153	0.0378479	0.0113621	0.210783
ENSG00000131495	4695	NDUFA2	protein_coding	51.6999	674	716.968	0.038453	0.102483	0.0114204	0.210927
ENSG00000215421	55628	ZNF407	protein_coding	43.7818	4992.5	388.044	0.0638762	0.0974815	0.0114041	0.210927
ENSG00000197345	219927	MRPL21	protein_coding	54.5863	677.5	1988.29	-0.052902	0.0378883	0.0113878	0.210927
ENSG00000117640	56181	MTFR1L	protein_coding	55.9701	815	502.888	-0.062847	0.0748295	0.0114472	0.211114
ENSG00000074319	7251	TSG101	protein_coding	47.3406	639	677.58	0.0593023	0.0480174	0.011494	0.211359
ENSG00000101421	128866	CHMP4B	protein_coding	52.4969	1602	3673.5	0.0479441	0.0308791	0.0114926	0.211359
ENSG00000089351	57655	GRAMD1A	protein_coding	60.7902	792	459.866	0.0628852	0.0905202	0.0115144	0.211427
ENSG00000167723	162514	TRPV3	protein_coding	55.8269	2766	737.858	-0.0446284	0.126598	0.0115674	0.212092
ENSG00000121753	576	ADGRB2	protein_coding	63.7951	2936	754.305	0.0585865	0.0508017	0.0118111	0.212904
ENSG00000160199	5316	PKNOX1	protein_coding	47.6723	629	732.483	0.0531283	0.0394655	0.0117617	0.212904
ENSG00000214078	8904	CPNE1	protein_coding	55.7343	821	6803.89	0.0551924	0.0397235	0.011809	0.212904
ENSG00000171700	10287	RGS19	protein_coding	65.8763	1161.5	611.241	0.0607802	0.0573811	0.0116603	0.212904
ENSG00000140854	10300	KATNB1	protein_coding	61.2959	730.5	614.237	0.0538186	0.145262	0.0116682	0.212904
ENSG00000125868	11034	DSTN	protein_coding	40.7048	1853	6826.17	0.0549686	0.0356883	0.0117977	0.212904
ENSG00000100348	25828	TXN2	protein_coding	56.4062	912	1840.59	-0.0501351	0.0358382	0.0118113	0.212904
ENSG00000180917	55783	CMTR2	protein_coding	40.74	663.5	1654.01	0.0490231	0.0329112	0.0118018	0.212904
ENSG00000149582	84866	TMEM25	protein_coding	61.8904	701.5	410.708	-0.0171694	0.0317253	0.0117322	0.212904
ENSG00000188549	388115	CCDC9B	protein_coding	61.7133	2790	10303.7	-0.0570099	0.0640134	0.0116868	0.212904
ENSG00000253368	388610	TRNP1	protein_coding	62.8274	1268	1439.34	-0.0110361	0.0262349	0.011814	0.212904
ENSG00000203995	440590	ZYG11A	protein_coding	47.4199	3942	569.934	-0.0598316	0.0538151	0.0117541	0.212904
ENSG00000105085	9441	MED26	protein_coding	62.8942	742	278.751	-0.0182329	0.0334101	0.0118665	0.213398
ENSG00000188021	29978	UBQLN2	protein_coding	44.3026	4230	1185.36	0.0623556	0.063217	0.0118751	0.213398
ENSG00000196586	4646	MYO6	protein_coding	40.9978	3131	4572.75	0.0573819	0.0394233	0.0120208	0.214574
ENSG00000131153	51659	GINS2	protein_coding	54.1899	625	1167.93	-0.0502535	0.0352852	0.012017	0.214574
ENSG00000185730	79943	ZNF696	protein_coding	64.1234	655	239.861	-0.01416	0.0288412	0.0119794	0.214574
ENSG00000158715	85414	SLC45A3	protein_coding	57.0111	2919.5	470.548	0.0195754	0.0351564	0.0120172	0.214574
ENSG00000167904	137695	TMEM68	protein_coding	37.422	751	491.794	-0.0607943	0.0615128	0.0120255	0.214574
ENSG00000171858	6227	RPS21	protein_coding	52.2346	418	7426.56	0.0291422	0.0556093	0.0120969	0.214937
ENSG00000196693	7582	ZNF33B	protein_coding	46.774	637	929.875	-0.0514735	0.0369394	0.0120827	0.214937
ENSG00000127586	63922	CHTF18	protein_coding	66.6346	802	2561.49	0.0116358	0.0265803	0.012086	0.214937
ENSG00000180616	6752	SSTR2	protein_coding	54.0696	4107.5	56.6311	-0.00894926	0.0248817	0.0121642	0.21569
ENSG00000158987	51735	RAPGEF6	protein_coding	42.0237	3535	285.198	0.0407383	0.102004	0.0121734	0.21569
ENSG00000168264	359948	IRF2BP2	protein_coding	48.0377	4615	1795.17	0.0555953	0.0451629	0.0122577	0.216879
ENSG00000197461	5154	PDGFA	protein_coding	62.319	998.5	195.146	-0.0140255	0.0286995	0.0122956	0.216946
ENSG00000188566	27158	NDOR1	protein_coding	64.2697	1811.5	217.454	0.00735812	0.0240533	0.0122958	0.216946
ENSG00000205220	5699	PSMB10	protein_coding	61.9289	851	197.162	0.0200306	0.0360263	0.0123663	0.217886
ENSG00000270977	NA	AC015849.5	lncRNA	44.6432	2927	145.792	0.0164154	0.0311536	0.0124221	0.218564
ENSG00000130311	79016	DDA1	protein_coding	59.9602	560	1531.75	0.0545902	0.044007	0.0124767	0.219219
ENSG00000124587	5190	PEX6	protein_coding	62.1008	3070	1106.85	-0.0193914	0.0342991	0.0125081	0.219355
ENSG00000103254	65990	FAM173A	protein_coding	71.8579	838	86.253	0.00709302	0.023986	0.0125192	0.219355
ENSG00000167754	25818	KLK5	protein_coding	58.0952	1365	9733.96	0.0824188	0.157237	0.0125821	0.220059
ENSG00000151445	63894	VIPAS39	protein_coding	49.0764	1623	905.644	-0.0523142	0.0393495	0.0125942	0.220059
ENSG00000211450	280636	SELENOH	protein_coding	51.5101	1039	445.843	0.0058159	0.0234869	0.0126138	0.220097
ENSG00000143314	79590	MRPL24	protein_coding	54.5866	721.5	1801.9	-0.0610388	0.0685005	0.0126788	0.220319
ENSG00000171130	155066	ATP6V0E2	protein_coding	61.9083	1657.5	1160.59	-0.0505632	0.0366867	0.0126574	0.220319
ENSG00000188522	644815	FAM83G	protein_coding	63.0881	3661	2392.17	-0.0624171	0.0599566	0.0126775	0.220319
ENSG00000124733	4201	MEA1	protein_coding	56.2525	1106.5	2381.67	-0.0595614	0.0733812	0.0127447	0.221159
ENSG00000115368	84128	WDR75	protein_coding	39.5184	706	2498.41	-0.0611604	0.0748281	0.0127644	0.221197
ENSG00000175832	2118	ETV4	protein_coding	59.622	1628	1561.19	-0.0597239	0.0697503	0.012973	0.221355
ENSG00000102225	5127	CDK16	protein_coding	57.4297	866	4863.33	-0.0420748	0.0256187	0.0128995	0.221355
ENSG00000100567	5684	PSMA3	protein_coding	39.8678	654	5450.79	-0.036006	0.0195071	0.0130273	0.221355
ENSG00000198176	7027	TFDP1	protein_coding	56.1993	835	7543.17	-0.0640653	0.0783271	0.0130424	0.221355
ENSG00000107164	8939	FUBP3	protein_coding	48.8613	840	3717.38	0.0404805	0.0235945	0.0130333	0.221355
ENSG00000136875	9128	PRPF4	protein_coding	48.3674	2787	3011.7	-0.0430928	0.0262263	0.012996	0.221355
ENSG00000116120	10056	FARSB	protein_coding	41.6234	4042.5	2981.07	-0.062672	0.0659305	0.01287	0.221355
ENSG00000137965	10561	IFI44	protein_coding	39.3912	819	498.076	-0.0603544	0.0758312	0.0130089	0.221355
ENSG00000130520	25804	LSM4	protein_coding	59.1494	896.5	2357.86	-0.0573844	0.0541633	0.0129265	0.221355
ENSG00000002549	51056	LAP3	protein_coding	47.3684	813	2112.05	-0.049017	0.0335602	0.0129174	0.221355
ENSG00000104886	55111	PLEKHJ1	protein_coding	62.1061	937	581.463	-0.0570732	0.095383	0.0130539	0.221355
ENSG00000113384	64083	GOLPH3	protein_coding	59.7765	1074	2722.85	-0.0151794	0.029806	0.0128213	0.221355
ENSG00000122870	80114	BICC1	protein_coding	41.4429	1763	487.928	0.058214	0.0599861	0.0130141	0.221355
ENSG00000100410	84844	PHF5A	protein_coding	51.7857	504	1760.06	-0.0561838	0.0540191	0.0127979	0.221355
ENSG00000189114	388552	BLOC1S3	protein_coding	58.4658	545	374.676	-0.0504711	0.118852	0.0129362	0.221355
ENSG00000215252	440270	GOLGA8B	protein_coding	48.577	695	871.555	-0.0552323	0.0472615	0.0128528	0.221355
ENSG00000196961	160	AP2A1	protein_coding	61.5514	2309.5	2528.18	0.0615701	0.0852672	0.013167	0.221755
ENSG00000141480	409	ARRB2	protein_coding	59.2127	857.5	1468.93	-0.0570603	0.108156	0.0132363	0.221755
ENSG00000198055	2870	GRK6	protein_coding	61.3095	1660	1413.47	0.0624407	0.0668638	0.01338	0.221755
ENSG00000100138	4809	SNU13	protein_coding	52.9132	832.5	4112.05	-0.045609	0.0311983	0.0132927	0.221755
ENSG00000156873	5261	PHKG2	protein_coding	58.6845	1134	1452.93	-0.0510683	0.0386876	0.013206	0.221755
ENSG00000141985	6455	SH3GL1	protein_coding	60.9472	1220	1687.15	0.0258032	0.0542532	0.0133603	0.221755
ENSG00000139613	6601	SMARCC2	protein_coding	51.8092	1062	4175.98	0.0520332	0.03994	0.0133934	0.221755
ENSG00000008282	6856	SYPL1	protein_coding	38.9381	1017	3685.52	-0.0464449	0.0304853	0.0133168	0.221755
ENSG00000132676	7818	DAP3	protein_coding	46.4512	720.5	4013.73	-0.0390024	0.0225745	0.0133488	0.221755
ENSG00000140939	8996	AC074143.1	protein_coding	63.3166	677	440.532	-0.0188886	0.033985	0.013275	0.221755
ENSG00000119541	9525	VPS4B	protein_coding	46.2919	1252	1458.52	0.0501338	0.0359314	0.013265	0.221755
ENSG00000138433	9541	CIR1	protein_coding	38.6861	676	603.071	0.0577665	0.068495	0.0133645	0.221755
ENSG00000105438	10945	KDELR1	protein_coding	56.4417	815	6092.48	-0.0466742	0.0307352	0.0131802	0.221755
ENSG00000148459	23590	PDSS1	protein_coding	42.7622	848	288.855	-0.0540865	0.0956112	0.0133793	0.221755
ENSG00000147164	29934	SNX12	protein_coding	53.9443	862	2073.67	-0.0487444	0.0335679	0.0131732	0.221755
ENSG00000204599	56658	TRIM39	protein_coding	51.0539	1013	470.937	-0.0583892	0.060118	0.0131051	0.221755
ENSG00000160570	162989	DEDD2	protein_coding	63.0971	723	801.649	-0.0355971	0.074182	0.0131313	0.221755
ENSG00000099814	283638	CEP170B	protein_coding	66.2794	6705	2842.23	0.0592685	0.0787109	0.0132873	0.221755
ENSG00000089094	84678	KDM2B	protein_coding	54.8154	1549	1847.67	0.0493201	0.0358636	0.0134283	0.222041
ENSG00000110925	81566	CSRNP2	protein_coding	61.4532	630.5	1130.17	-0.0400643	0.0864157	0.0134886	0.222457
ENSG00000187583	84069	PLEKHN1	protein_coding	66.1398	2194	1086.22	0.0201009	0.0350572	0.0134754	0.222457
ENSG00000003436	7035	TFPI	protein_coding	40.3986	768.5	912.766	0.0171382	0.0316226	0.013518	0.22265
ENSG00000272398	100133941	CD24	protein_coding	46.9491	813.5	14677.2	0.0627601	0.0591819	0.0135674	0.223173
ENSG00000102921	9683	AC026470.1	protein_coding	44.9671	544.5	1594.86	0.0537076	0.0464702	0.013653	0.223218
ENSG00000182512	51218	GLRX5	protein_coding	45.9474	1103	1002.82	0.0562711	0.0524021	0.0136287	0.223218
ENSG00000182362	54059	YBEY	protein_coding	53.8891	827	293.057	-0.0558131	0.0910215	0.0136795	0.223218
ENSG00000236609	54753	ZNF853	protein_coding	63.9493	3864	309.445	-0.017479	0.0323704	0.0136346	0.223218
ENSG00000091542	54890	ALKBH5	protein_coding	52.3364	2146	2452.78	0.0549452	0.0454254	0.0136869	0.223218
ENSG00000128185	85359	DGCR6L	protein_coding	64.0381	962	560.897	0.0139907	0.0279351	0.0136511	0.223218
ENSG00000140832	91862	MARVELD3	protein_coding	56.8559	1782.5	1201.5	-0.0552535	0.0485955	0.0136938	0.223218
ENSG00000180198	1104	RCC1	protein_coding	56.0682	1121	5854.22	-0.0479394	0.0325296	0.0139565	0.223247
ENSG00000168214	3516	RBPJ	protein_coding	41.5945	698	3500.86	0.0445753	0.0290994	0.0137613	0.223247
ENSG00000103152	4350	MPG	protein_coding	63.914	1039	450.992	0.0188711	0.0344837	0.0138385	0.223247
ENSG00000051382	5291	PIK3CB	protein_coding	39.9289	1625.5	1788.37	0.0473186	0.0323506	0.0138191	0.223247
ENSG00000181929	5571	PRKAG1	protein_coding	46.6424	797	1362.65	-0.0473425	0.0334858	0.0139721	0.223247
ENSG00000100519	5706	PSMC6	protein_coding	40.5582	729	4629.9	-0.0478991	0.0341586	0.013822	0.223247
ENSG00000023191	6050	RNH1	protein_coding	63.4755	1130.5	1243.42	0.0191848	0.0339123	0.0139906	0.223247
ENSG00000076043	25996	REXO2	protein_coding	46.2767	687	816.065	0.0552598	0.0544643	0.0138438	0.223247
ENSG00000108523	26001	RNF167	protein_coding	56.191	692.5	2757.84	-0.0449585	0.0297585	0.0138999	0.223247
ENSG00000125901	64949	MRPS26	protein_coding	61.9094	1016	1182.55	-0.0142825	0.0287779	0.0140149	0.223247
ENSG00000175376	84285	EIF1AD	protein_coding	54.105	743	2799.76	-0.0457472	0.0310458	0.0140275	0.223247
ENSG00000119280	84886	C1orf198	protein_coding	51.8922	1041	1215.64	0.0535006	0.0461636	0.0140314	0.223247
ENSG00000182087	91304	TMEM259	protein_coding	65.5456	1757	1597.94	0.0471611	0.0324504	0.0139224	0.223247
ENSG00000170584	134492	NUDCD2	protein_coding	41.8081	657	741.375	0.0530638	0.0884925	0.0139763	0.223247
ENSG00000185090	149175	MANEAL	protein_coding	59.5074	1930	1164.63	-0.0549918	0.0590306	0.0138174	0.223247
ENSG00000188157	375790	AGRN	protein_coding	66.6406	2142	10176.4	0.0271144	0.0511063	0.013872	0.223247
ENSG00000205903	100131017	ZNF316	protein_coding	62.8328	939	988.21	-0.0181293	0.0324828	0.0139993	0.223247
ENSG00000273604	100170841	EPOP	protein_coding	63.8881	3719	587.081	-0.00837176	0.0245871	0.0138152	0.223247
ENSG00000232024	NA	LSM12P1	processed_pseudogene	48.9796	588	20.0132	-0.00576483	0.0234609	0.0137375	0.223247
ENSG00000163935	51460	SFMBT1	protein_coding	55.9769	657.5	487.935	-0.0330684	0.063986	0.0140618	0.223451
ENSG00000115459	84173	ELMOD3	protein_coding	52.9194	1403	659.897	-0.0554227	0.0574475	0.0140956	0.223705
ENSG00000100583	161394	SAMD15	protein_coding	45.0701	1488	125.525	-0.0177817	0.032759	0.0141415	0.224152
ENSG00000143748	4931	NVL	protein_coding	44.0667	646	1258.02	-0.0483663	0.036173	0.0141906	0.224649
ENSG00000178209	5339	PLEC	protein_coding	66.8108	14646	14699.1	0.057238	0.0783569	0.0143831	0.225156
ENSG00000089022	8550	MAPKAPK5	protein_coding	48.0226	964	1893.37	-0.0482841	0.0343313	0.0142715	0.225156
ENSG00000095397	25861	WHRN	protein_coding	61.2223	2847	127.049	0.0138778	0.028479	0.014341	0.225156
ENSG00000130193	51337	THEM6	protein_coding	62.8346	2239	366.471	0.0213624	0.0374854	0.0142965	0.225156
ENSG00000143183	54499	TMCO1	protein_coding	45.9366	1100	2966.37	-0.0328375	0.017259	0.0143565	0.225156
ENSG00000164077	84315	MON1A	protein_coding	60.3203	2370	160.02	0.0154921	0.0300775	0.0142421	0.225156
ENSG00000166123	84706	GPT2	protein_coding	55.3453	3205	1487.88	0.0479095	0.0346679	0.0143355	0.225156
ENSG00000204070	90196	SYS1	protein_coding	58.219	877	1260.7	-0.0404321	0.0844567	0.0143665	0.225156
ENSG00000197582	NA	GPX1P1	processed_pseudogene	63.6964	606	47.3087	0.00313414	0.0227598	0.0143814	0.225156
ENSG00000157911	5192	PEX10	protein_coding	62.0214	907	439.865	-0.0279626	0.0498112	0.0144283	0.225412
ENSG00000175970	84747	UNC119B	protein_coding	60.8247	896	2774.33	-0.0138811	0.0285059	0.0144351	0.225412
ENSG00000163539	23122	CLASP2	protein_coding	41.6939	883.5	1233.34	-0.0522538	0.0447909	0.0144541	0.225431
ENSG00000184640	10801	2024-09-09	protein_coding	60.3093	601	6799.35	0.0386575	0.0226997	0.0144876	0.225613
ENSG00000165688	23203	PMPCA	protein_coding	49.5601	884.5	2551.05	0.0596588	0.0630356	0.0145015	0.225613
ENSG00000259354	NA	AC025580.2	lncRNA	49.1453	702	96.2237	0.0119991	0.0269031	0.0145339	0.225838
ENSG00000090975	57605	PITPNM2	protein_coding	56.8321	1639	1245.42	0.0512265	0.0853989	0.0145657	0.226054
ENSG00000128016	7538	ZFP36	protein_coding	57.8576	1699	559.541	0.0345361	0.0708173	0.014598	0.226191
ENSG00000235750	9674	KIAA0040	protein_coding	46.6705	3412.5	1067.43	-0.0519561	0.0438073	0.0146103	0.226191
ENSG00000137203	7020	TFAP2A	protein_coding	55.5227	1014	4472.21	0.0544684	0.043484	0.014635	0.226296
ENSG00000178531	404217	CTXN1	protein_coding	72.8375	1237	51.0936	0.00761359	0.0242108	0.014653	0.226297
ENSG00000128294	8459	TPST2	protein_coding	61.8677	586	437.134	-0.0174324	0.0319029	0.0146721	0.226316
ENSG00000135940	1329	COX5B	protein_coding	54.2319	662.5	1480.25	0.0153056	0.03023	0.0147927	0.226849
ENSG00000198909	4215	MAP3K3	protein_coding	56.002	2016	780.114	0.0540849	0.0542479	0.0147881	0.226849
ENSG00000160753	23623	RUSC1	protein_coding	62.1979	1428	1919.3	-0.051611	0.0800374	0.014804	0.226849
ENSG00000131043	25980	AAR2	protein_coding	54.7067	2417	1859.66	-0.0423861	0.0275458	0.0147685	0.226849
ENSG00000105671	54555	DDX49	protein_coding	61.577	762	1107.66	0.0328804	0.0639297	0.0148144	0.226849
ENSG00000105357	79784	MYH14	protein_coding	63.7954	4143	4811.19	0.062945	0.0911124	0.0147336	0.226849
ENSG00000135632	10322	SMYD5	protein_coding	56.4885	584	1735.63	-0.054445	0.0595946	0.0148387	0.226946
ENSG00000137073	55833	UBAP2	protein_coding	51.6155	2570.5	4946.44	0.0458877	0.0318411	0.0149159	0.227301
ENSG00000130299	84705	GTPBP3	protein_coding	65.7846	743	910.777	-0.0527349	0.050059	0.014903	0.227301
ENSG00000231007	NA	CDC20P1	processed_pseudogene	56.8	1500	101.456	-0.013633	0.0282352	0.0148939	0.227301
ENSG00000128340	5880	RAC2	protein_coding	62.486	752	991.7	-0.0266522	0.044751	0.0149671	0.227807
ENSG00000120948	23435	TARDBP	protein_coding	42.8048	800	4340.69	-0.0370499	0.0213631	0.0150322	0.228521
ENSG00000168256	28511	NKIRAS2	protein_coding	57.9222	1019	1548.13	-0.0487245	0.038158	0.0151205	0.229313
ENSG00000176022	126792	B3GALT6	protein_coding	64.2068	2805	442.329	-0.0161858	0.0307855	0.0151203	0.229313
ENSG00000130589	85441	HELZ2	protein_coding	66.4712	2453	2187.13	0.0144017	0.0283739	0.0152112	0.230411
ENSG00000161999	339123	JMJD8	protein_coding	63.6224	912.5	1340.67	-0.051796	0.0731596	0.0152677	0.23099
ENSG00000130402	81	ACTN4	protein_coding	58.5772	877	25364.4	0.0363603	0.0729428	0.0153039	0.231159
ENSG00000115307	550	AUP1	protein_coding	57.7656	1221	5683.19	-0.0397668	0.0244185	0.0153959	0.231159
ENSG00000161016	6132	RPL8	protein_coding	60.964	723.5	18997.4	-0.0462664	0.0378074	0.0153373	0.231159
ENSG00000066117	6602	SMARCD1	protein_coding	53.7597	751	3191.93	-0.046018	0.0339717	0.0154177	0.231159
ENSG00000177963	60626	RIC8A	protein_coding	59.3182	649	2735.29	-0.0533566	0.0536767	0.0153271	0.231159
ENSG00000101882	79576	NKAP	protein_coding	39.1874	1394	440.842	0.0373931	0.0754739	0.0154252	0.231159
ENSG00000128159	85378	TUBGCP6	protein_coding	61.4891	2888.5	1821.53	0.0528794	0.0592396	0.0153764	0.231159
ENSG00000171224	219738	FAM241B	protein_coding	59.5174	746	672.247	-0.0528427	0.0566632	0.0154059	0.231159
ENSG00000233276	2876	GPX1	polymorphic_pseudogene	62.5628	648.5	1673.97	0.0201359	0.0340576	0.0154928	0.231596
ENSG00000159352	5710	PSMD4	protein_coding	52.7045	745	5675.59	-0.0386612	0.0234355	0.0155278	0.231596
ENSG00000157895	64897	C12orf43	protein_coding	56.6929	1270	1084.18	-0.0509319	0.043965	0.0155173	0.231596
ENSG00000088876	79175	ZNF343	protein_coding	49.1724	2100	597.907	-0.0526099	0.0529675	0.0155018	0.231596
ENSG00000115194	7781	SLC30A3	protein_coding	62.6933	901.5	102.657	-0.0142421	0.0287906	0.0155636	0.231673
ENSG00000154328	252969	NEIL2	protein_coding	53.9533	2016	529.18	-0.0487139	0.0796742	0.0155696	0.231673
ENSG00000020633	864	RUNX3	protein_coding	62.2378	2629	801.514	-0.0223221	0.0389548	0.0156344	0.23199
ENSG00000068323	7030	TFE3	protein_coding	59.2221	1058	1813.11	-0.0522806	0.0531952	0.0156308	0.23199
ENSG00000170638	80305	TRABD	protein_coding	64.9297	2222	1045.54	0.013225	0.0279136	0.015646	0.23199
ENSG00000095321	1384	CRAT	protein_coding	62.1026	831	574.606	-0.033472	0.0662049	0.0157383	0.231997
ENSG00000079785	1653	DDX1	protein_coding	41.4854	1411.5	5176.76	-0.041322	0.0265516	0.0157074	0.231997
ENSG00000060491	11054	OGFR	protein_coding	63.4049	1802	1962.47	0.0521739	0.0547537	0.0157247	0.231997
ENSG00000061273	51564	HDAC7	protein_coding	64.1359	633	4277.69	-0.0577222	0.0558065	0.0157248	0.231997
ENSG00000224886	NA	AL132656.1	transcribed_processed_pseudogene	57.7551	490	67.5466	-0.0118594	0.026777	0.0157019	0.231997
ENSG00000112742	7272	TTK	protein_coding	38.4906	580	1765.4	0.0461538	0.0341384	0.0157972	0.232053
ENSG00000148843	22984	PDCD11	protein_coding	53.0801	717	2365.34	-0.051755	0.0527678	0.0157965	0.232053
ENSG00000167964	25837	RAB26	protein_coding	61.4894	900.5	68.8805	0.00842898	0.024604	0.0157932	0.232053
ENSG00000205084	79583	TMEM231	protein_coding	53.177	1040.5	97.8628	-0.0154879	0.0300199	0.0158252	0.232195
ENSG00000103197	7249	TSC2	protein_coding	60.5295	2529	3406.01	0.053228	0.0527241	0.0158793	0.232719
ENSG00000169223	10960	LMAN2	protein_coding	59.888	731	3509.46	0.0454985	0.0330879	0.0159112	0.232916
ENSG00000197329	57162	PELI1	protein_coding	57.1324	650	420.294	-0.0170121	0.0312588	0.0159374	0.233028
ENSG00000171766	2628	GATM	protein_coding	46.3287	579	164.151	0.0225047	0.0396313	0.016107	0.233302
ENSG00000104408	3646	EIF3E	protein_coding	38.762	706	5777.63	-0.035864	0.0206481	0.0160087	0.233302
ENSG00000117713	8289	ARID1A	protein_coding	54.3189	2699	5585.23	0.0369407	0.0217561	0.0160392	0.233302
ENSG00000182195	23641	LDOC1	protein_coding	48.4451	1294	540.183	0.0306661	0.057238	0.0160971	0.233302
ENSG00000139725	54509	RHOF	protein_coding	63.8054	1219	1971.26	-0.0266424	0.04739	0.0161223	0.233302
ENSG00000170779	55038	CDCA4	protein_coding	53.5981	2024.5	1843.06	0.0448082	0.0807477	0.0161047	0.233302
ENSG00000255112	57132	CHMP1B	protein_coding	40.4148	1744.5	1922.2	0.0520044	0.0618125	0.016016	0.233302
ENSG00000167470	90007	MIDN	protein_coding	65.1354	849.5	924.924	-0.0478934	0.0766348	0.0160668	0.233302
ENSG00000177225	347862	GATD1	protein_coding	63.7574	678	957.423	-0.0464399	0.0796868	0.016045	0.233302
ENSG00000130005	2593	GAMT	protein_coding	61.1538	751	165.182	0.0185917	0.0338516	0.0162399	0.234039
ENSG00000159140	6651	SON	protein_coding	45.5931	877.5	15815.9	0.0399926	0.024435	0.0162024	0.234039
ENSG00000100319	55954	ZMAT5	protein_coding	58.3662	1683.5	323.277	0.0177179	0.0325818	0.0162473	0.234039
ENSG00000196756	NA	SNHG17	lncRNA	53.8542	1192	2000.17	-0.0542194	0.0552565	0.0162141	0.234039
ENSG00000172922	84153	RNASEH2C	protein_coding	57.6951	1807	1426.51	0.0499138	0.0436797	0.016308	0.234645
ENSG00000049089	1298	COL9A2	protein_coding	66.6806	672.5	68.7299	0.0105811	0.0258614	0.0163453	0.234915
ENSG00000161653	162417	NAGS	protein_coding	63.4085	1995	277.357	-0.0325089	0.0603395	0.016367	0.234959
ENSG00000099624	513	ATP5F1D	protein_coding	68.1319	704	428.487	0.0130729	0.0277347	0.0164249	0.235256
ENSG00000115758	4953	ODC1	protein_coding	49.191	1304	7174.66	-0.0550612	0.043116	0.0164215	0.235256
ENSG00000159335	5763	PTMS	protein_coding	65.8261	820	2811.02	-0.0157415	0.0296585	0.0164815	0.235267
ENSG00000129657	6397	SEC14L1	protein_coding	51.3455	652	3567.73	0.0372248	0.0221827	0.0164695	0.235267
ENSG00000127564	9088	PKMYT1	protein_coding	67.1582	944.5	2231.74	0.0491929	0.0795636	0.0164496	0.235267
ENSG00000183072	1482	NKX2-5	protein_coding	67.7458	1075.5	45.0096	-0.00878361	0.0247817	0.0165653	0.235664
ENSG00000171298	2548	GAA	protein_coding	66.1134	812	733.636	0.0422627	0.078057	0.0165299	0.235664
ENSG00000100911	5721	PSME2	protein_coding	50.4525	704	5538.76	-0.0500767	0.0563333	0.0165614	0.235664
ENSG00000105011	55723	ASF1B	protein_coding	60.7282	765	2333.73	-0.035254	0.0718983	0.0166066	0.235986
ENSG00000167566	57701	NCKAP5L	protein_coding	64.6753	2596	832.29	0.0478294	0.0399378	0.0167268	0.237258
ENSG00000136280	83605	CCM2	protein_coding	55.9664	1576	692.319	0.0453341	0.0783275	0.0167337	0.237258
ENSG00000165175	58526	MID1IP1	protein_coding	57.7705	2219	451.391	0.0181423	0.0329983	0.0168453	0.238573
ENSG00000164897	83590	TMUB1	protein_coding	67.7521	1001.5	560.97	0.0417999	0.11919	0.0169049	0.239148
ENSG00000178950	2580	GAK	protein_coding	60.5436	763	2094.71	0.0500971	0.0541509	0.0170185	0.239498
ENSG00000100425	23774	BRD1	protein_coding	54.5252	3681.5	1028.36	0.0346089	0.0684172	0.0170015	0.239498
ENSG00000177494	79413	ZBED2	protein_coding	48.4192	2214	1797.61	0.0505404	0.0517781	0.0169525	0.239498
ENSG00000109113	83871	RAB34	protein_coding	57.1887	901	2445.66	-0.0448598	0.0344145	0.0170195	0.239498
ENSG00000160087	118424	UBE2J2	protein_coding	59.9734	861.5	1208.39	-0.0478444	0.0401911	0.0170244	0.239498
ENSG00000131323	7187	TRAF3	protein_coding	52.1277	1786	2179.1	0.0496156	0.0576845	0.0171272	0.240409
ENSG00000134014	55140	ELP3	protein_coding	46.7266	879	1105.74	-0.0454604	0.0336027	0.0171148	0.240409
ENSG00000101443	10406	WFDC2	protein_coding	58.9595	567	1069.07	0.0271028	0.0458103	0.0172635	0.240717
ENSG00000186222	55330	BLOC1S4	protein_coding	54.0507	1617	182.45	0.0201307	0.0349179	0.0172442	0.240717
ENSG00000170545	57228	SMAGP	protein_coding	54.038	930.5	521.002	-0.0494708	0.0603556	0.017259	0.240717
ENSG00000135040	60560	NAA35	protein_coding	41.8841	1797	1380.69	-0.0425614	0.0296623	0.0172041	0.240717
ENSG00000179403	64856	VWA1	protein_coding	67.7925	1483	1471.58	0.0122374	0.0270763	0.017214	0.240717
ENSG00000134882	337867	UBAC2	protein_coding	50.2458	968	1798.4	0.0437241	0.03159	0.0172604	0.240717
ENSG00000269858	112398	EGLN2	protein_coding	63.3769	733.5	540.787	-0.0077077	0.0242366	0.0173139	0.241154
ENSG00000172137	794	CALB2	protein_coding	51.9068	704	598.053	0.0343473	0.0641552	0.0174166	0.241519
ENSG00000142528	25888	ZNF473	protein_coding	54.3414	1693	809.81	-0.049117	0.0586395	0.0173732	0.241519
ENSG00000078902	54472	TOLLIP	protein_coding	60.5344	669	390.049	0.0222758	0.0389649	0.0173843	0.241519
ENSG00000158828	65018	PINK1	protein_coding	53.1363	2657	1582.29	0.0361666	0.0647312	0.017411	0.241519
ENSG00000145214	1609	DGKQ	protein_coding	65.1163	818	757.921	0.0171116	0.0317452	0.0174444	0.241639
ENSG00000167522	29123	ANKRD11	protein_coding	58.004	1082	3968.18	0.0403392	0.0266788	0.0175405	0.242705
ENSG00000164828	23353	SUN1	protein_coding	50.1477	659	6841.05	0.0476381	0.0385616	0.0175782	0.24296
ENSG00000171159	79095	C9orf16	protein_coding	61.2896	638.5	251.076	0.0110387	0.0261589	0.017626	0.243202
ENSG00000272419	NA	LINC01145	transcribed_unprocessed_pseudogene	49.8967	1015	168.686	0.0169762	0.0315666	0.0176342	0.243202
[truncated: 11,717 more rows]

## Sheet: 2F standard pools comp
Data file 2F: biological standards/pooled serum controls: Description of patient samples used to make case and control sample pools
[truncated: 20 more rows]

[truncated: 1 more sheets: Data dictionary]
